# Supplementary material for: Original COVID-19 priming regimen impacts the immunogenicity of bivalent BA.1 and BA.5 boosters
Source: Nat Commun. 2024 May 18;15:4224. doi: 10.1038/s41467-024-48414-x (PMC11102539; doi:10.1038/s41467-024-48414-x)
Supplement: Supplementary file 4 — Source Data [file 41467_2024_48414_MOESM4_ESM.xlsx]

## Sheet: Figure 2
Figure 2a						Figure 2b						Figure 2c						Figure 2d						Figure 2e						Figure 2f
	BL	7D	28D	3M			BL	7D	28D	3M			BL	7D	28D	3M			BL	7D	28D	3M			BL	7D	28D	3M			BL	7D	28D	3M
SO-AUMC061	11100	22300	21900	13700		SO-AUMC061						SO-AUMC061	0.928	3.268	3.875	0.695		SO-EMC040	30000	23400	38600	24800		SO-EMC040	29817	14344	26449	20409		SO-EMC040	0.689		1.115	0.757
SO-AUMC070	8720	17200	14400	13200		SO-AUMC070	8973	8345	6830	7864		SO-AUMC070	0.186	0.431	0.442	0.076		SO-EMC047	7460	20400	19000	9600		SO-EMC047						SO-EMC047	0.16	0.973	1.097	0.021
SO-EMC112	8190	22800	21200	14900		SO-EMC112	7729	27691	30231	5028		SO-EMC112		3.951	0.863	0.39		SO-EMC087	5520	17300	21000	13100		SO-EMC087						SO-EMC087	0.193	0.712	0.938	0.297
SO-EMC195	5580	12100	12600	8380		SO-EMC195						SO-EMC195	0.587	0.441	2.883	0.364		SO-EMC123	2720			6020		SO-EMC123						SO-EMC123				0.292
SO-EMC243	25200	32200	28000	33400		SO-EMC243						SO-EMC243	0.064	0.077	0.01	0.091		SO-EMC178	12400	28400	31400	15700		SO-EMC178	6150	7879	9015	4859		SO-EMC178	0.144	0.26	0.26	0.348
SO-EMC252	5040	12100	19700	13400		SO-EMC252						SO-EMC252	0.729	3.367	1.249	0.908		SO-EMC205	7960	34800	27400	12400		SO-EMC205						SO-EMC205	2.144	1.309	1.613	1.293
SO-EMC264	4280	28200	22800	14100		SO-EMC264						SO-EMC264	0.535	1.861	0.988			SO-EMC239	3980	11300	16800	16800		SO-EMC239						SO-EMC239	0.567	1.184	2.164	1.121
SO-EMC312	11300	35200	34200	30200		SO-EMC312						SO-EMC312	1.022	1.601	0.904	0.232		SO-EMC310	2260	10300	13200	4180		SO-EMC310	3181	10743	9437	4123		SO-EMC310	0.241	0.214	0.363	0.359
SO-EMC357	1670	9360	38000	26800		SO-EMC357						SO-EMC357	0.01	0.041	0.075	0.01		SO-EMC313	248	11600	20400	6240		SO-EMC313	83	4956	6806	2436		SO-EMC313	0.16	0.925	0.593	0.376
SO-EMC364	1950	2800	5040	3780		SO-EMC364	2148	3851	4109	6001		SO-EMC364	0.25	2.585	1.105	0.081		SO-EMC333	248	14100	10600	7140		SO-EMC333						SO-EMC333	0.202			0.531
SO-EMC383	8070	14200	17200	15100		SO-EMC383						SO-EMC383	0.734	1.932	0.488	0.154		SO-EMC393	1370	13000	21000	9800		SO-EMC393						SO-EMC393	0.646	0.66	2.191	1.202
SO-EMC388	11300	26400	24800	17800		SO-EMC388						SO-EMC388	0.11	0.752	0.577	0.038		SO-EMC130		23600	53200			SO-EMC130						SO-EMC130		0.386	0.069
SO-UMCG052	1160	7620	4080	2420		SO-UMCG052						SO-UMCG052	0.08	0.781	0.403	0.453		SO-EMC189	14200	17700	34800			SO-EMC189						SO-EMC189	0.259	0.357	0.158
SO-EMC028	3000	12300	10200			SO-EMC028						SO-EMC028	0.576	0.916	0.886			SO-EMC191	4800	10100	8140			SO-EMC191						SO-EMC191	1.026	1.414	0.761
SO-EMC046	5610	21200	25000			SO-EMC046						SO-EMC046	0.307	2.104	1.78			SO-EMC143	762	3980	6340	4220		SO-EMC143						SO-EMC143	0.02	0.447	0.602	0.364
SO-EMC077	8430	34700	26400			SO-EMC077						SO-EMC077	1.439		2.981			SO-EMC303	4620	9960	19900	8960		SO-EMC303						SO-EMC303	0.352	0.216	0.402	0.172
SO-EMC299	7880	13400	15100			SO-EMC299						SO-EMC299	0.185	0.381	0.29			SO-EMC368	738	9660	13700	5680		SO-EMC368						SO-EMC368	0.048	0.852	0.261	0.109
SO-EMC345	1230	10500	9550			SO-EMC345						SO-EMC345	0.187	0.874	0.524			SO-EMC376	9120	22000		17300		SO-EMC376	6640	24470		37807		SO-EMC376	1.249	1.123		0.907
SO-EMC361	1920	8780	11400			SO-EMC361						SO-EMC361	0.152	2.504	0.543			SO-EMC386	1940	26200	23800	8080		SO-EMC386						SO-EMC386	0.656	1	1.22	0.665
SO-AUMC055	1510	7210	5410	1790		SO-AUMC055						SO-AUMC055	0.86	1.894	1.85	0.799		SO-AUMC039	1300	6700	5540	2740		SO-AUMC039						SO-AUMC039	0.49	1.102	0.615	0.1
SO-AUMC083	876	2660	1900	1840		SO-AUMC083						SO-AUMC083	2.53	3.448	4.126	1.682		SO-AUMC049	8240	8920	13400	10300		SO-AUMC049						SO-AUMC049	0.639	0.639	1.283	0.56
SO-EMC070	2010	12200	10600	9680		SO-EMC070						SO-EMC070	1.26	9.634	2.535	2.923		SO-AUMC054	134	1020	7540	3560		SO-AUMC054	71	626	3785	1467		SO-AUMC054	0.464	1.001	1.696	0.21
SO-EMC096	16600	26600	27900	23600		SO-EMC096						SO-EMC096	0.135	2.791	2.101	0.706		SO-AUMC068	814	7100	7880	3440		SO-AUMC068						SO-AUMC068	0.059	0.263	0.132	1.08
SO-EMC281	13700	24700	27700	28800		SO-EMC281						SO-EMC281	1.626	2.004	1.423	0.825		SO-AUMC078	6480	19200	13700	9040		SO-AUMC078						SO-AUMC078	2.979	3.428	2.031	1.38
SO-EMC326	1050	7780	9010	8480		SO-EMC326	1224	3199	4134	3278		SO-EMC326	0.109	3.225	0.123	0.251		SO-EMC004	5580	22600	32600			SO-EMC004						SO-EMC004	0.092	0.531	0.171
SO-EMC348	4960	24800	30200	17400		SO-EMC348	4804	30196	34302	7222		SO-EMC348	0.293	0.949	0.517	0.233		SO-EMC017	6900	17300	22200	9400		SO-EMC017						SO-EMC017	2.042	4.833	3.485	2.102
SO-EMC354	6960	19200	26800	17200		SO-EMC354	3685	18285	10357	14548		SO-EMC354	0.302	0.918	1.308	0.314		SO-EMC164	6860	24200	18300	12800		SO-EMC164	3282	9783	12492	18905		SO-EMC164	0.562	0.52	1.339	0.612
SO-EMC379	2480	11500	12100	4640		SO-EMC379						SO-EMC379	1.156	0.702	1.329	0.098		SO-EMC181	1140	4920	3860	2340		SO-EMC181						SO-EMC181	0.143	0.786	0.287	0.081
SO-EMC384	2620	17200	23000	10500		SO-EMC384						SO-EMC384	0.052	0.11	0.272	0.083		SO-EMC199	11600	25000	23400	11900		SO-EMC199	6152	27156	20247	21261		SO-EMC199	1.374	1.988	0.421	0.403
SO-EMC394	4940	16100	13700	7000		SO-EMC394	2510	7201	3038	2263		SO-EMC394	0.196	0.693	0.826	0.066		SO-EMC267	18900	41200	27800	20000		SO-EMC267						SO-EMC267	1.175	0.681	0.936	0.686
SO-AUMC051	689	9920	4480	2640		SO-AUMC051						SO-AUMC051	1.022	4.329	1.309	1.975		SO-EMC340	9940	21800	28600	15300		SO-EMC340						SO-EMC340	0.097	0.2		0.098
SO-AUMC063	1160	4050	14600	5800		SO-AUMC063						SO-AUMC063	0.241	0.844	0.898	0.603		SO-EMC346	364	5640		4780		SO-EMC346						SO-EMC346		0.935		0.372
SO-EMC116	2830	12700	11300			SO-EMC116						SO-EMC116	1.574	2.502	1.864			SO-EMC355	990	2200	2300	1040		SO-EMC355						SO-EMC355	0.151	0.384	0.536	0.182
SO-EMC156	16000	31600	32900			SO-EMC156	11444	21447	25677			SO-EMC156	0.526	0.481	1.23			SO-EMC359	1250	7620	16700	5860		SO-EMC359	1546	8416	10620	4570		SO-EMC359	0.14	1.058	0.448	0.217
SO-EMC268	1570	3370	2660	1930		SO-EMC268						SO-EMC268	1.688	1.884	1.307			SO-UMCG055	1260	5760	13400	3060		SO-UMCG055						SO-UMCG055	0.223	0.435	0.273	0.657
SO-EMC307	1160	7100	7100	4920		SO-EMC307						SO-EMC307	1.579	3.217	2.457	0.665		SO-EMC290	2360	6180				SO-EMC290						SO-EMC290	6.702	12.553
SO-EMC325	4330	10000	9790	5780		SO-EMC325						SO-EMC325	0.439	1.571	1.137	0.186
SO-EMC350	1010	7140				SO-EMC350						SO-EMC350	0.731	0.82				SO-EMC049	2300	22000		8000		SO-EMC049						SO-EMC049	0.458	1.469		0.381
SO-UMCG069	165	3670	1770	906		SO-UMCG069	426	3993	8984	1641		SO-UMCG069	0.249	1.608	1.544	1.064		SO-EMC118	21600		45600	39200		SO-EMC118						SO-EMC118	1.623		2.814
SO-EMC300	1430	30300				SO-EMC300						SO-EMC300	0.529	2.711				SO-EMC124	15800	32200	25000	14100		SO-EMC124	5537	13155	9534	9906		SO-EMC124	0.751	0.892	1.571	1.414
																		SO-EMC162	12500	21200	20600	13100		SO-EMC162						SO-EMC162	0.152	0.427		0.485
SO-AUMC037	36000	46600	60900	35000		SO-AUMC037						SO-AUMC037	0.87	0.878	1.78	0.643		SO-EMC204	2840	24200	33400	27000		SO-EMC204						SO-EMC204		1.478	2.221	1.113
SO-AUMC076	16700	23900	25200	21000		SO-AUMC076						SO-AUMC076	0.629	0.743	0.73	0.259		SO-EMC261	10600	23600		18900		SO-EMC261	7542	16717		38523		SO-EMC261	1.668	1.458		1.657
SO-EMC005	4120	18200	16000	10100		SO-EMC005						SO-EMC005	0.141	0.245	0.861	0.602		SO-EMC277	1230	32600	18100	4320		SO-EMC277	795	13696	13622	3504		SO-EMC277	0.506	2.129		1.311
SO-EMC029	9070	29300	65100	46400		SO-EMC029						SO-EMC029	0.01	0.149	0.13			SO-EMC297	15600	39600	30200	25800		SO-EMC297	10751	23260	15804	11250		SO-EMC297	0.038	0.984	0.444	0.225
SO-EMC035	14100	35400	30600	26600		SO-EMC035	29046	82964	43833	23198		SO-EMC035	1.62	4.491	4.15	0.597		SO-EMC351	11900	40200	39600	18800		SO-EMC351						SO-EMC351	0.973	2.5	4.555	2.013
SO-EMC050	7800	13300	28500	37800		SO-EMC050						SO-EMC050	0.01	1.063	0.482	0.102		SO-EMC352	22200	41400		26000		SO-EMC352						SO-EMC352	0.455	1.018		0.222
SO-EMC075	23600	30600	26600	30400		SO-EMC075						SO-EMC075	0.013			0.167		SO-AUMC042	2860	8320	10500			SO-AUMC042						SO-AUMC042	0.653	5.408	4.559
SO-EMC086	51500	69400	56600	47000		SO-EMC086						SO-EMC086	1.101	4.684	3.3	0.81		SO-AUMC059	1360	11600	10100			SO-AUMC059						SO-AUMC059	1.276	2.054	3.393
SO-EMC148	8210	14800	17800	14700		SO-EMC148						SO-EMC148	0.525	2.556	1.201	0.711		SO-EMC238	498	9220	9520			SO-EMC238						SO-EMC238	0.155	0.217	0.279
SO-EMC219	9980	15600	17500	12400		SO-EMC219						SO-EMC219	0.624	0.903		0.096		SO-AUMC079	3060	8900		13800		SO-AUMC079						SO-AUMC079	0.156	0.309		0.11
SO-EMC229	11800	30500	30300	19000		SO-EMC229						SO-EMC229	0.209	0.764	0.423	0.082		SO-EMC293	4960	18100		9420		SO-EMC293	5997	9631		6342		SO-EMC293	0.474	0.161		0.142
SO-EMC263	2730	18400	15600	12600		SO-EMC263	9804	25444	25138	10249		SO-EMC263	1.618	4.966	5.904	2.459		SO-EMC330	242	16900	12200	4520		SO-EMC330						SO-EMC330	0.177	0.346	0.961	2.342
SO-EMC265	7720	36900	59300	35800		SO-EMC265						SO-EMC265	0.575	1.111	0.448	0.372		SO-EMC377	1790		9080	2260		SO-EMC377						SO-EMC377	0.585		0.727
SO-EMC320	8800	13400	12700	9280		SO-EMC320						SO-EMC320	0.327	0.808	0.486	0.097		SO-EMC391	6640		24200	12400		SO-EMC391						SO-EMC391	0.262		0.916	0.181
SO-EMC322	14600	33900	35100	38000		SO-EMC322	26069	40167	26554	21921		SO-EMC322		6.815	4.11	1.206		SO-UMCG047	3300	13200	41400	6700		SO-UMCG047						SO-UMCG047	0.846	2.16	2.548	3.01
SO-EMC328	16300	31000	33500	36800		SO-EMC328						SO-EMC328	3.295	5.318	2.074	0.836		SO-EMC033	9360	39600	23200	21000		SO-EMC033						SO-EMC033	0.339		0.49	0.211
SO-EMC341	3620	9660	39800	29800		SO-EMC341	3216	7688	12949	10286		SO-EMC341	0.048	0.204	0.01	0.052		SO-EMC084	3140	12600		22800		SO-EMC084						SO-EMC084	0.674	1.119		1.49
SO-EMC344	34100	30100	36400	18500		SO-EMC344						SO-EMC344		0.029	0.01			SO-EMC095	3380	30800	35200	15600		SO-EMC095	1441	8492	13282	10189		SO-EMC095	1.893	1.676	0.951	1.532
SO-EMC363	10800	32800	21400	17500		SO-EMC363						SO-EMC363	0.318	0.827	1.654			SO-EMC135	15100	35600	34000	14100		SO-EMC135						SO-EMC135
SO-EMC387	34400	38200	74800	59200		SO-EMC387						SO-EMC387		1.338	1.153	0.335		SO-EMC192	1300	22400	29800	8780		SO-EMC192	1508	6054	20077	5081		SO-EMC192		0.501	0.186	0.384
SO-UMCG059	1010	2980	6730	3480		SO-UMCG059						SO-UMCG059	0.738	2.567	2.026	3.741		SO-EMC262	94400	92800	156000	77200		SO-EMC262						SO-EMC262	1.344	0.864	0.761	1.158
SO-EMC114	2670	20000	11800			SO-EMC114	4233	26616	12019			SO-EMC114	0.122	0.401	1.842			SO-EMC291	5200	29600	33400			SO-EMC291						SO-EMC291	0.055	0.885	0.651
SO-EMC331	2150	10300	11400			SO-EMC331						SO-EMC331	1.281	1.31	1.37			SO-EMC315	3840	5440	8460	7000		SO-EMC315	4552	4743	15895	5955		SO-EMC315	4.585	13.136	10.916	3.488
SO-EMC366	17500	21500	32100			SO-EMC366	9168	24498	37974			SO-EMC366	0.108	1.154	0.665			SO-EMC332	1190	21600	36600	17300		SO-EMC332	533	10363	18106	11771		SO-EMC332	0.382	0.832	2.383	1.006
SO-AUMC077	5430	26700		8780		SO-AUMC077	4835	33741		7980		SO-AUMC077	1.754	11.143		4.737		SO-EMC334	27000	36600	33200	13100		SO-EMC334						SO-EMC334	1.112	1.292	0.557	1.164
SO-EMC003	6880	12600	15200	10300		SO-EMC003						SO-EMC003	0.01	0.01	0.01	0.045		SO-EMC360	3680	23800	31800	11700		SO-EMC360						SO-EMC360	0.219	0.842	0.409	0.239
SO-EMC183	1370	12300	11300	7260		SO-EMC183						SO-EMC183	0.056	0.477	0.227	0.215		SO-EMC390	5240	27200	32400			SO-EMC390						SO-EMC390	0.062		2.623
SO-EMC215	2660	3200	5210	4540		SO-EMC215						SO-EMC215	1.058	1.333	0.624	0.461		SO-EMC395	3220	20600	20600	7020		SO-EMC395						SO-EMC395	0.461	0.282		0.306
SO-EMC246	3830	9920	10600	7920		SO-EMC246						SO-EMC246						SO-EMC201	10700	14900				SO-EMC201						SO-EMC201	1.039	1.514
SO-EMC259	1540	13800	16100	10400		SO-EMC259						SO-EMC259	0.456	0.633	3.633	0.657
SO-EMC279	474	4920	13200	15600		SO-EMC279						SO-EMC279	0.402	2.586	0.964	0.555		SO-EMC039	1180	10100	10400	4700		SO-EMC039	1049	4994	6265	2744		SO-EMC039	0.71	0.834	0.836	1.098
SO-EMC304	5900	26000	27600	24200		SO-EMC304						SO-EMC304	1.024	2.88	2.284	0.692		SO-EMC097	2200	8920	11300	4320		SO-EMC097						SO-EMC097	1.861	1.823	1.344	1.445
SO-EMC311	8830	16600	19500	17900		SO-EMC311	12565	26075	29952	29739		SO-EMC311	0.226	0.57	0.297	0.131		SO-EMC121	712	2820	3260	1660		SO-EMC121						SO-EMC121		0.788	0.897	1.218
SO-AUMC040	2020	17000	16200	9540		SO-AUMC040						SO-AUMC040	0.604	1.308	1.512	0.616		SO-EMC298	3380	8180	10100	6480		SO-EMC298	2249	5508	5877	4510		SO-EMC298	0.463	0.365	0.255	0.281
SO-EMC026	29200		39000	40800		SO-EMC026						SO-EMC026	0.17		0.425	0.102		SO-EMC372	1490	8760	7920	6240		SO-EMC372						SO-EMC372	0.976	1.977	1.197	0.947
SO-EMC198	1970	21600	10400	6240		SO-EMC198						SO-EMC198	0.036	0.151	0.348	0.088		SO-EMC381	1260	3040		2160		SO-EMC381						SO-EMC381	1.723	1.548		4.015
SO-EMC254	7470	15200	18700	11600		SO-EMC254	11179	19778	20355	7860		SO-EMC254	0.042	0.061		0.01		SO-AUMC072	378	5000	5100			SO-AUMC072						SO-AUMC072	1.023	3.3	1.518
SO-EMC258	874	10300	20800	9300		SO-EMC258						SO-EMC258	0.176	0.887	0.444	0.25		SO-EMC073	952	8540	7300	3600		SO-EMC073	872	6616	5785	4439		SO-EMC073	0.396	1.13	0.42	0.248
SO-EMC266	1600	10000	32600	24200		SO-EMC266		12028	15802	6482		SO-EMC266	0.148	1.668	0.489	0.116		SO-EMC286	3880	13300	10100	6300		SO-EMC286	6982	6864	6421	5889		SO-EMC286	1.121	1.914	2.531	1.014
SO-EMC271	16000	32400	36800	26400		SO-EMC271						SO-EMC271	0.313	3.663	1.835
SO-EMC283	801	17400	29700	30400		SO-EMC283	1491	23291	39684	14085		SO-EMC283		0.605		0.159		SO-EMC069	2160	31600	25800	16600		SO-EMC069						SO-EMC069	2.172	2.897	5.514	4.913
SO-EMC296	8040	24300	24300	17100		SO-EMC296						SO-EMC296	0.027	1.696	1.001	0.264		SO-EMC251	988	8360	19000	13300		SO-EMC251						SO-EMC251	0.909	1.87	2.148	1.089
SO-EMC323	8750	16700	21800	20600		SO-EMC323	17197	12046	27533	21533		SO-EMC323	0.45	1.04	0.941	0.096		SO-EMC370	4180	8940	7120	6000		SO-EMC370						SO-EMC370	0.646	0.233	0.1	0.66
SO-EMC339	46000	48800	71200	54600		SO-EMC339						SO-EMC339	0.568	4.477	1.129	0.125		SO-EMC337	6400	18800	16600			SO-EMC337	2867	4816	11193			SO-EMC337	0.2	0.355	0.602
SO-EMC226	689	4240				SO-EMC226						SO-EMC226	0.105	1.34				SO-EMC002	5320	29600	43600	26000		SO-EMC002						SO-EMC002	1.037	0.73	0.72	0.757
SO-UMCG061	154	3050				SO-UMCG061						SO-UMCG061	0.089	0.696				SO-AUMC060	1660	4140	2720	674		SO-AUMC060						SO-AUMC060	3.523	0.933	0.992	0.29
																		SO-EMC147	9080	27200	67800	40800		SO-EMC147						SO-EMC147	1.293	0.603	0.478	0.81
SO-EMC054	1890	2370	1920	1590		SO-EMC054	4162	10578	3180	3157		SO-EMC054	1.487	1.535	2.914	0.946		SO-EMC232	202	3000	1970	606		SO-EMC232						SO-EMC232	0.034	0.51	0.175	0.068
SO-EMC282	1770	4730	10600	5860		SO-EMC282						SO-EMC282	0.559		0.783	0.243		SO-UMCG063	2300	8200	21600	4180		SO-UMCG063	12909	20866	17173	9484		SO-UMCG063	7.466	8.074	9.572	11.987
SO-AUMC046	1930	7150	6300			SO-AUMC046	4627	3702	4121			SO-AUMC046	10.441	8.695	17.191
SO-AUMC053	1590	4830	4640			SO-AUMC053						SO-AUMC053	0.302	1.393	1.031			SO-AUMC028	1090	12500	8500	3180		SO-AUMC028	1625	13697	9007	3729		SO-AUMC028	2.562	2.636	7.363	2.44
SO-EMC041	2000	7130	4860	2000		SO-EMC041	2672	9672	6498	1184		SO-EMC041	0.268	3.482	0.478			SO-EMC009	4720	9640	20200	12900		SO-EMC009						SO-EMC009	1.115	2.35	1.536	1.23
SO-AUMC044	1530	8300	9000	5520		SO-AUMC044						SO-AUMC044	1.882	2.602	1.847	1.374		SO-EMC043	4800	18400	21000			SO-EMC043						SO-EMC043	2.659	0.782	0.618
																		SO-EMC059	382	3300	3040	1790		SO-EMC059						SO-EMC059	0.089	0.199	0.792	0.53
SO-EMC024	1670	8450	7350	4140		SO-EMC024						SO-EMC024	0.645	0.771	1.177	0.302		SO-EMC080	3400	10200	13700	4900		SO-EMC080						SO-EMC080	0.652	0.869	0.209	0.671
SO-EMC061	1480	3500	3040	2180		SO-EMC061	2286	10739	10983	1842		SO-EMC061	0.363	1.662	3.851	0.362		SO-EMC134	1140	3060	2500	1220		SO-EMC134						SO-EMC134	6.602	0.237	0.045	0.076
SO-EMC090	2470	9830	26500	21400		SO-EMC090						SO-EMC090	2.035	2.074	1.76	0.495		SO-LUMC018	3020	10400	10100	2560		SO-LUMC018						SO-LUMC018	0.125	0.189	0.315	0.051
SO-EMC110	4360	9490	10900	9860		SO-EMC110	13085	18971	22228	9648		SO-EMC110	0.051	0.945	1.035	1.622		SO-LUMC027	802	1220	2100	620		SO-LUMC027						SO-LUMC027	0.66	4.067	2.312	0.861
SO-EMC117	1940	5670	5810	3900		SO-EMC117						SO-EMC117	0.862	2.045	1.415	0.388		SO-UMCG027	2460	6080	11800	4660		SO-UMCG027						SO-UMCG027	0.102	0.191	0.148	0.104
SO-EMC127	2060	6620		3800		SO-EMC127	2369	3696		5298		SO-EMC127	2.64	4.782		1.725		SO-UMCG039	1000	4000	4860	566		SO-UMCG039	3520	5569	5984	2610		SO-UMCG039	0.081	0.274	0.087	0.47
SO-EMC318	1930	4390	4540	3640		SO-EMC318						SO-EMC318	0.572	0.826	1.173	0.085		SO-EMC036	301	3940	2240			SO-EMC036	206	1508	1568			SO-EMC036	0.725	1.241	0.898
SO-EMC088	1420	4710	4630	3760		SO-EMC088	1635	6196	5404	3161		SO-EMC088	2.584	7.198	4.923	3.772		SO-EMC058	3580	6300	9140			SO-EMC058						SO-EMC058	4.257	3.974	5.6
SO-EMC231	2150	10400	12200	8560		SO-EMC231	5782	16373	31381	7151		SO-EMC231	0.01	0.685	0.38	0.076		SO-EMC083	3240	19800	15000			SO-EMC083						SO-EMC083	1.067	2.062	2.406
SO-AUMC080	2740	8890	14900	11400		SO-AUMC080						SO-AUMC080	3.092	6.937	10.018	4.55		SO-EMC119	3620	11300	14600			SO-EMC119						SO-EMC119	1.41	1.569	1.508
SO-EMC194	4760	28900	28200	15200		SO-EMC194						SO-EMC194	0.261	0.695	1.37	0.626		SO-EMC145	3420	13800	17300			SO-EMC145						SO-EMC145	1.939	0.419	0.995
SO-EMC253	2360	7680	23300	22800		SO-EMC253						SO-EMC253		0.07	0.113	0.035		SO-EMC146	1100	8460	7580			SO-EMC146						SO-EMC146	0.19	0.724	0.32
SO-EMC302	6470	6430	9090	6120		SO-EMC302						SO-EMC302	0.079	0.479	0.418	0.178		SO-AUMC018	688	5720	6100	1740		SO-AUMC018	831	4155	3556	2374		SO-AUMC018	2.155	2.68	5.334	7.72
SO-EMC319	1640	9510	5430	4000		SO-EMC319						SO-EMC319	0.291	0.41	0.733	0.028		SO-EMC260	3920	10000	9040	3560		SO-EMC260						SO-EMC260	1.055	1.687	1.301	0.601
SO-EMC301	1760	13300				SO-EMC301						SO-EMC301	1.684	2.502				SO-AUMC001	1250	4380		4520		SO-AUMC001						SO-AUMC001	2.77	9.952		3.8
																		SO-AUMC025	2120		11200	5920		SO-AUMC025						SO-AUMC025	0.6		1.135	0.4
SO-AUMC013	2590	8740	5120	4540		SO-AUMC013	4410	5757	7437	4346		SO-AUMC013	4.159	3.467	8.251	8.416		SO-AUMC073	4520	5540	6880			SO-AUMC073						SO-AUMC073	0.073	0.01	0.141
SO-AUMC022	2930	7070	3550	5160		SO-AUMC022						SO-AUMC022	2.688	4.842	4.947	2.541		SO-EMC020	6240	12900	12200	6240		SO-EMC020	5496	7610	9903	5447		SO-EMC020	0.17	0.531	0.331	0.249
SO-EMC021	5670	8670	8050	5120		SO-EMC021						SO-EMC021	0.469	0.627	0.548	0.07		SO-EMC030	3100	10900		5680		SO-EMC030	3128	6532		2548		SO-EMC030	0.01	0.542		0.06
SO-EMC060	1290	5010	4890	2540		SO-EMC060						SO-EMC060	0.194	2.011	1.07	0.205		SO-EMC042	1350	8040	12900	2960		SO-EMC042	1803	5431	10489	4103		SO-EMC042	0.012	0.317	0.13	0.02
SO-EMC064	10000	31500	23300	16500		SO-EMC064						SO-EMC064	0.581	2.079	2.032	0.343		SO-EMC129	1770	4260	7020	4840		SO-EMC129						SO-EMC129	0.024	0.047	0.054	0.035
SO-EMC102	6630	10400	10500	9580		SO-EMC102						SO-EMC102	0.074	0.244	0.169	0.028		SO-EMC175	4840	18100	9300	4680		SO-EMC175						SO-EMC175	0.115	0.18	0.199	0.092
SO-EMC220	6760		12400	7140		SO-EMC220						SO-EMC220	0.539		2.721	0.954		SO-EMC179	1400	5080	3480			SO-EMC179						SO-EMC179	0.217	0.109	0.169
SO-EMC224	2000	13000	5850	1840		SO-EMC224						SO-EMC224	0.478	1.003	0.489	0.13		SO-EMC223	616	2760		1780		SO-EMC223						SO-EMC223	0.539	0.708		0.225
SO-EMC241	143	1750	1090	726		SO-EMC241	739	2889	2661	2372		SO-EMC241	3.76	10.368		3.966		SO-EMC247	4300	22400	20200	11000		SO-EMC247	3547	14836	13959	15245		SO-EMC247	1.163	0.773	1.659	1.19
SO-LUMC023	3880	7260	5620	4160		SO-LUMC023	6899	4676	10560	10393		SO-LUMC023	0.567	2.506	1.239	1.927		SO-EMC248	1610	6960	5600	2200		SO-EMC248	3756	5051	14625	2762		SO-EMC248	0.836	0.994	0.861	0.574
SO-LUMC032	2110	4300	2380	1860		SO-LUMC032						SO-LUMC032	0.643	1.077	1.547	1.431		SO-EMC256	1240	8700	5620	2540		SO-EMC256						SO-EMC256	0.102
SO-UMCG004	387	3350	3220	1430		SO-UMCG004						SO-UMCG004	0.017	0.202	0.172	0.021		SO-LUMC015	1290	6680	8920	1970		SO-LUMC015	2366	5134	7390	5548		SO-LUMC015	1.115	3.255	2.917	1.26
SO-EMC011	1800	5800	10100			SO-EMC011						SO-EMC011	0.233	1.216	2.57			SO-LUMC024	7400	37800	29200	11100		SO-LUMC024						SO-LUMC024	1.378	4.949	2.594	1.841
SO-LUMC008	461	2440	1810			SO-LUMC008						SO-LUMC008	0.472	1.763	1.39			SO-LUMC031	1080	9840	12200	2720		SO-LUMC031	5363	16207	12563	7578		SO-LUMC031	2.476	9.025	7.171	3.039
SO-LUMC030	1590	5180	6050			SO-LUMC030						SO-LUMC030	1.703	4.207	4.205			SO-LUMC035	6900	10700	26200	7540		SO-LUMC035						SO-LUMC035	1.329	4.692	1.371	0.243
SO-UMCG036	231	1960	1070			SO-UMCG036						SO-UMCG036	0.478	1.357	0.802			SO-UMCG002	8360	22200	26600	14200		SO-UMCG002						SO-UMCG002	1.752	1.042	1.661	3.82
SO-AUMC016	2080	3870	3250	2600		SO-AUMC016						SO-AUMC016	1.557	2.384	3.505	1.692		SO-UMCG011	2240	3680	15300	5460		SO-UMCG011						SO-UMCG011	0.584	2.946	2.612	2.28
SO-AUMC024	794		4950	3360		SO-AUMC024						SO-AUMC024	0.602		7.776	4.761		SO-UMCG028	552	2940	4500	960		SO-UMCG028						SO-UMCG028	0.127	0.229	0.336	0.224
SO-EMC068	3460	6450	7250	4460		SO-EMC068						SO-EMC068	2.484	2.129	1.894	0.335		SO-UMCG038	167	5640	13700	2720		SO-UMCG038	305	5834	17779	2328		SO-UMCG038	3.429	3.374	7.396	7.99
SO-EMC099	1470	9600	7800	3340		SO-EMC099						SO-EMC099	0.933	1.989	2.424
SO-EMC108	11100	28300	21100	15800		SO-EMC108						SO-EMC108	0.345	0.3	0.202	0.104		SO-AUMC014	508	16800	20000	6880		SO-AUMC014						SO-AUMC014	0.433	1.661	1.02	0.22
SO-EMC139	2830	7290	7410	4140		SO-EMC139	9616	7196	9673	5367		SO-EMC139	0.258	1.275	0.47			SO-EMC006	1780	14600	10200	3200		SO-EMC006	1947	13537	6586	3156		SO-EMC006		0.606	3.274	1.237
SO-EMC208	2590	7640	6590	3780		SO-EMC208						SO-EMC208	0.487	1.756	1.409	0.389		SO-EMC027	6160	19600	27800	25400		SO-EMC027	7731	10504	53025	18532		SO-EMC027	2.633	1.583	1.746	2.283
SO-EMC236	1530	4170	3510	1240		SO-EMC236						SO-EMC236	0.12	0.273	0.299	0.102		SO-EMC065	9760	14900	15000	8320		SO-EMC065						SO-EMC065	1.243	2.927	1.253	0.546
SO-EMC269	1240	5900	6080	3680		SO-EMC269	2248	18004	36321	3263		SO-EMC269		0.755	0.211	0.356		SO-EMC113	1250	5180	6160	3460		SO-EMC113						SO-EMC113	1.061	0.273	0.263	0.267
SO-EMC285	3310	8370	6530	5320		SO-EMC285						SO-EMC285	0.146	0.309	0.257	0.047		SO-EMC122	2840	10000	8940	6880		SO-EMC122	3150	6247	7705	5677		SO-EMC122	0.093	0.654	0.728	0.562
SO-LUMC007	3030	15200	10600	5980		SO-LUMC007	5808	10422	10885	9612		SO-LUMC007	0.135		4.514	1.16		SO-EMC188	2220	15200	13200			SO-EMC188						SO-EMC188	0.118	0.509	0.353
SO-LUMC012	378	6260	2390	910		SO-LUMC012						SO-LUMC012	0.245	0.947	0.686	0.628		SO-EMC245	13600	28400	31800	19800		SO-EMC245						SO-EMC245	0.647	0.104	1.231	0.662
SO-LUMC016	2270	6600	2880	2120		SO-LUMC016						SO-LUMC016	0.61	5.649	2.284	1.705		SO-LUMC036	782	5200	9440	2700		SO-LUMC036						SO-LUMC036	1.428	6.709	3.832	1.124
SO-LUMC019	1900	4440	3600	3400		SO-LUMC019	6973	6487	10588	5313		SO-LUMC019	0.143	2.136	0.954	0.403		SO-UMCG003	1440	2580	8820	1330		SO-UMCG003						SO-UMCG003	0.153	1.984	1.359	0.827
SO-UMCG006	421	4570	5390	2760		SO-UMCG006	1115	5934	11146	11140		SO-UMCG006	0.058	0.693	0.22	0.01		SO-UMCG024	1650	4980	10700	1490		SO-UMCG024						SO-UMCG024	0.1	0.408	0.36	0.583
SO-UMCG058	912	1690	1500	2380		SO-UMCG058						SO-UMCG058	0.094	0.41	0.162	0.317		SO-UMCG045	3020	5620	20800	8300		SO-UMCG045	36296	13350	20340	13745		SO-UMCG045	0.021	0.406	1.201	0.311
SO-AUMC020	2590	9900		3400		SO-AUMC020	2239	4903		4498		SO-AUMC020	0.75	1.077		0.653		SO-AUMC007	294		3520			SO-AUMC007	980	7215	11677			SO-AUMC007	3.047		9.395
SO-EMC100	652	9380	4600	1830		SO-EMC100						SO-EMC100	0.073	0.722	0.303	0.036		SO-AUMC035	6880	25600	22000			SO-AUMC035						SO-AUMC035	3.257	0.777	1.313
SO-EMC103	4300		10100	6500		SO-EMC103	15666		22873	10867		SO-EMC103	0.756		0.982	0.309		SO-EMC053	1450	10200	5620			SO-EMC053	1531	5158	4892			SO-EMC053	0.641	1.378	1.995
SO-EMC140	1690	15900	13000	4080		SO-EMC140						SO-EMC140	0.01	0.539	0.098	0.084		SO-EMC115	4620	13100	10500			SO-EMC115	5424	7190	7364			SO-EMC115	0.507	1.701	1.03
SO-EMC167	28800	38900	32900	26400		SO-EMC167						SO-EMC167	0.217	1.742	0.119	0.452		SO-EMC249	242	18300	10800			SO-EMC249	1704	8674	5253			SO-EMC249	0.036	0.679	0.175
SO-EMC230	1860	4620	5750	3460		SO-EMC230	3310	6624	8732	2084		SO-EMC230	0.454	0.868	0.705	0.613		SO-LUMC006	304	2860	4280			SO-LUMC006						SO-LUMC006	0.707	1.571	2.095
SO-EMC396	9550	23800	17600	8440		SO-EMC396		36830	13222	9950		SO-EMC396		1.131	0.338	0.197		SO-AUMC012	1810	12500	9520	7580		SO-AUMC012						SO-AUMC012	0.673	4.067	9.695	2.92
SO-EMC008	1350	8900				SO-EMC008	2067	7954				SO-EMC008	0.031	0.773				SO-AUMC019	1440	13300	8320	6000		SO-AUMC019	4712	23237	11389	5663		SO-AUMC019	0.332	1.732	1.109	0.18
SO-EMC013	1950	4090				SO-EMC013						SO-EMC013	0.032	3.031				SO-EMC131	572	12000	21400	15800		SO-EMC131						SO-EMC131	0.229	0.887	0.441	0.297
SO-UMCG015	164	2450				SO-UMCG015						SO-UMCG015	0.179	2.323				SO-EMC294	1380	1760	3280	1490		SO-EMC294						SO-EMC294	0.541	1.734	2.453	1.016
SO-UMCG035	1110	4280				SO-UMCG035						SO-UMCG035	0.282	1.391				SO-LUMC020	742	15800	29400	6940		SO-LUMC020	1562	29469	26890	8601		SO-LUMC020	0.222	1.882	1.143	0.236
																		SO-LUMC028	666	10900	11300	1840		SO-LUMC028						SO-LUMC028	2.236	6.232	4.886	3.237
SO-AUMC008	722	8000	3960	1950		SO-AUMC008						SO-AUMC008	0.182	1.885	1.692	0.311		SO-UMCG013	372	2940	6780	1190		SO-UMCG013						SO-UMCG013	0.01	0.384	0.75	0.739
SO-AUMC029	1210	15500	9160	4300		SO-AUMC029						SO-AUMC029	0.05	2.152	1.343	0.454		SO-UMCG016	980	6220	18000	2920		SO-UMCG016						SO-UMCG016	0.262	1.224	0.852	1.047
SO-EMC014	9950	24900	33000	22000		SO-EMC014	31549	58001	71597	16872		SO-EMC014	1.077	2.16	1.279	0.481		SO-UMCG044	548	18400	24800	2720		SO-UMCG044						SO-UMCG044	0.096	0.766	0.376	0.145
SO-EMC015	4160		11800	7300		SO-EMC015						SO-EMC015	0.183		0.493	0.459		SO-AUMC027	6440	26600	23200	8680		SO-AUMC027						SO-AUMC027	0.651	3.33	0.767	0.01
SO-EMC019	2040	7060	8820	5920		SO-EMC019	2775	9648	8758	3268		SO-EMC019	0.031	0.262	0.045	0.18		SO-EMC016	3700	9260	13700	11500		SO-EMC016						SO-EMC016	3.748	5.04	9.361	11.869
SO-EMC076	1550	7760	9510	6260		SO-EMC076						SO-EMC076	0.788			0.658		SO-EMC079	5820	16200	13900	5760		SO-EMC079	6011	10105	9910	3354		SO-EMC079	1.307	1.55		2.661
SO-EMC094	1780	10500	7980	5320		SO-EMC094						SO-EMC094	0.758	1.249	3.644	1.928		SO-EMC141	204	1120	1640	672		SO-EMC141						SO-EMC141	0.065		0.162	0.043
SO-EMC105	5440	14100	12900	8820		SO-EMC105	11085	28469	33815	11923		SO-EMC105	0.015	0.409	0.492	0.152		SO-EMC150	2360	7260	6860	3840		SO-EMC150	2493	4483	4661	3801		SO-EMC150	0.311	1.125	0.585
SO-EMC107	1330	19400	6950	2540		SO-EMC107						SO-EMC107	0.142	0.846	0.388	0.142		SO-EMC152	2400	22400	28800	16200		SO-EMC152						SO-EMC152	0.169	0.24	0.573	0.185
SO-EMC165	4880	11200	14400	9120		SO-EMC165						SO-EMC165	0.546	2.903	2.588	1.363		SO-EMC184	616	5420	4040	1350		SO-EMC184						SO-EMC184	0.938	3.126	3.042	1.388
SO-EMC196	1450	2680	5000	2980		SO-EMC196						SO-EMC196	0.748	1.602	1.118	2.189		SO-LUMC005	2720	13200	20200	9020		SO-LUMC005						SO-LUMC005	0.468	1.326	1.165	0.772
SO-EMC255	3550	15900	15100	8420		SO-EMC255						SO-EMC255	0.262	3.533	1.542	0.638		SO-LUMC010	4200	21400	27000	4260		SO-LUMC010						SO-LUMC010	1.577	6.015	5.106	2.572
SO-LUMC003	6690	7850	6640	4920		SO-LUMC003						SO-LUMC003	0.187	1.083	0.902	0.569		SO-LUMC038	120	3440	2360	300		SO-LUMC038						SO-LUMC038	0.266	1.622	1.979	0.416
SO-LUMC009	335	2430	1660			SO-LUMC009	684	9294	2429			SO-LUMC009	0.355	1.177	0.796			SO-UMCG018	694	1590	10600	3440		SO-UMCG018	2669	4795	6560	6796		SO-UMCG018	1.292	0.821	0.557	0.579
SO-LUMC017	1430	26400	8460	5960		SO-LUMC017						SO-LUMC017	0.635	1.37	1.975	1.717		SO-UMCG049	828	5220	11800	2940		SO-UMCG049						SO-UMCG049	1.25	1.813	6.976	7.402
SO-LUMC033	1980	15000	8390	3080		SO-LUMC033						SO-LUMC033	0.69	1.952	1.617	1.199		SO-UMCG053	1660	5260	13700	2240		SO-UMCG053						SO-UMCG053	0.053	1.433	0.591	0.255
SO-LUMC037	9980	29500	18300	14400		SO-LUMC037	21077	65555	53361	29952		SO-LUMC037	0.754	1.202	1.455	0.749		SO-EMC062	588	8920				SO-EMC062						SO-EMC062	0.48	1.641
SO-UMCG001	2130	5820	5150	3440		SO-UMCG001	7429	11574	39617	3246		SO-UMCG001	0.877	1.883	1.343	0.827
SO-UMCG008	437	2440	1830	1760		SO-UMCG008						SO-UMCG008	0.139	0.622	0.564	0.225
SO-UMCG009	3340	12700	10000	12900		SO-UMCG009						SO-UMCG009	0.049	0.303	0.218	0.083
SO-UMCG010	1770	3070	5100	1730		SO-UMCG010	4456	8987	6967	5049		SO-UMCG010	0.17	1.131	1	0.653
SO-UMCG012	204	1490	2250	1540		SO-UMCG012						SO-UMCG012	0.302	0.754	0.522	0.206
SO-UMCG014	324	3200		3460		SO-UMCG014						SO-UMCG014	0.137	1.056		0.118
SO-UMCG019	13100	17700	30000	18800		SO-UMCG019						SO-UMCG019	0.96	2.382	2.24	1.198
SO-UMCG022	262	5880	4350	1960		SO-UMCG022	624	8743	7872	4177		SO-UMCG022	0.046	0.775	0.396	0.172
SO-UMCG026	376	3060	4640	3580		SO-UMCG026	1703	9566	6619	4546		SO-UMCG026	0.01	0.474	0.081	0.048
SO-UMCG057	607	3660	1560	1840		SO-UMCG057						SO-UMCG057	0.262	1.091	1.015	1.339
SO-EMC051	8530	16500	21300	12900		SO-EMC051						SO-EMC051	0.472	3.23	0.583	0.186
SO-EMC085	1540	9130	8310	4520		SO-EMC085	1990	15106	12523	4013		SO-EMC085	0.147	3.265	1.78	0.162
SO-EMC106	4070	16700	34100	41000		SO-EMC106	10713	28281	77482	23295		SO-EMC106	0.217	1.36	1.185	0.134
SO-EMC132	2070	9480	10100	7820		SO-EMC132						SO-EMC132	0.129	2.365	0.333	0.392
SO-EMC154	1040	1680	3010	2900		SO-EMC154	1549	2082	5521	2807		SO-EMC154	0.128	0.538	0.246	0.131
SO-EMC168	789	8210	7660	4820		SO-EMC168	1731	6421	20178	3622		SO-EMC168	0.192	0.937	1.008	0.796
SO-EMC240	4850	16000	12100	5180		SO-EMC240						SO-EMC240	0.01	0.242	0.139	0.117
SO-LUMC029	5520	18300	21200	13000		SO-LUMC029						SO-LUMC029	0.62	2.873	4.8	3.229
SO-UMCG032	1010	2700	5250	3300		SO-UMCG032						SO-UMCG032	0.477	2.345	1.379	1.229
SO-UMCG033	224	2350	1650	628		SO-UMCG033						SO-UMCG033	0.113	1.2	0.458	0.283
SO-AUMC002	2700	9390	10100	7780		SO-AUMC002						SO-AUMC002	3.113	6.164	5.756	3.364
SO-EMC010	5620	22900	19900	13900		SO-EMC010						SO-EMC010	0.182	1.499	1.409	0.253
SO-EMC012	2980	8490		19100		SO-EMC012						SO-EMC012	0.067	2.503		0.229
SO-EMC023	3160	10800	9580	5820		SO-EMC023						SO-EMC023	0.161	1.237	0.542	0.073
SO-EMC111	2460	9170	11700	8500		SO-EMC111						SO-EMC111		1.579
SO-LUMC014	1430	10800				SO-LUMC014	3566	16903				SO-LUMC014	0.123	3.151
SO-LUMC025	4800	6090	4240	3580		SO-LUMC025						SO-LUMC025	0.294	1.732	1.474	1.355
SO-UMCG034	4130	12000	36100	37400		SO-UMCG034						SO-UMCG034	1.342	2.734	3.021	3.997
SO-UMCG043	543		3340	3060		SO-UMCG043	1777		16071	6260		SO-UMCG043	0.063		0.145	0.106
SO-EMC063	995	4470				SO-EMC063						SO-EMC063	0.01	0.275

## Sheet: Figure 3
Figure 3a																										Figure 3b
	BL	7D	28D	3M	BL	7D	28D	3M	BL	7D	28D	3M	BL	7D	28D	3M	BL	7D	28D	3M	BL	7D	28D	3M			BL	7D	28D	3M	BL	7D	28D	3M	BL	7D	28D	3M	BL	7D	28D	3M	BL	7D	28D	3M	BL	7D	28D
SO-AUMC061	11100	22300	21900	13700																						SO-EMC040	30000	23400	38600	24800
SO-AUMC070	8720	17200	14400	13200																						SO-EMC047	7460	20400	19000	9600
SO-EMC112	8190	22800	21200	14900																						SO-EMC087	5520	17300	21000	13100
SO-EMC195	5580	12100	12600	8380																						SO-EMC123	2720			6020
SO-EMC243	25200	32200	28000	33400																						SO-EMC178	12400	28400	31400	15700
SO-EMC252	5040	12100	19700	13400																						SO-EMC205	7960	34800	27400	12400
SO-EMC264	4280	28200	22800	14100																						SO-EMC239	3980	11300	16800	16800
SO-EMC312	11300	35200	34200	30200																						SO-EMC310	2260	10300	13200	4180
SO-EMC357	1670	9360	38000	26800																						SO-EMC313	248	11600	20400	6240
SO-EMC364	1950	2800	5040	3780																						SO-EMC333	248	14100	10600	7140
SO-EMC383	8070	14200	17200	15100																						SO-EMC393	1370	13000	21000	9800
SO-EMC388	11300	26400	24800	17800																						SO-EMC130		23600	53200
SO-UMCG052	1160	7620	4080	2420																						SO-EMC189	14200	17700	34800
SO-EMC028	3000	12300	10200																							SO-EMC191	4800	10100	8140
SO-EMC046	5610	21200	25000																							SO-EMC143	762	3980	6340	4220
SO-EMC077	8430	34700	26400																							SO-EMC303	4620	9960	19900	8960
SO-EMC299	7880	13400	15100																							SO-EMC368	738	9660	13700	5680
SO-EMC345	1230	10500	9550																							SO-EMC376	9120	22000		17300
SO-EMC361	1920	8780	11400																							SO-EMC386	1940	26200	23800	8080
SO-AUMC055	1510	7210	5410	1790																						SO-AUMC039	1300	6700	5540	2740
SO-AUMC083	876	2660	1900	1840																						SO-AUMC049	8240	8920	13400	10300
SO-EMC070	2010	12200	10600	9680																						SO-AUMC054	134	1020	7540	3560
SO-EMC096	16600	26600	27900	23600																						SO-AUMC068	814	7100	7880	3440
SO-EMC281	13700	24700	27700	28800																						SO-AUMC078	6480	19200	13700	9040
SO-EMC326	1050	7780	9010	8480																						SO-EMC004	5580	22600	32600
SO-EMC348	4960	24800	30200	17400																						SO-EMC017	6900	17300	22200	9400
SO-EMC354	6960	19200	26800	17200																						SO-EMC164	6860	24200	18300	12800
SO-EMC379	2480	11500	12100	4640																						SO-EMC181	1140	4920	3860	2340
SO-EMC384	2620	17200	23000	10500																						SO-EMC199	11600	25000	23400	11900
SO-EMC394	4940	16100	13700	7000																						SO-EMC267	18900	41200	27800	20000
SO-AUMC051	689	9920	4480	2640																						SO-EMC340	9940	21800	28600	15300
SO-AUMC063	1160	4050	14600	5800																						SO-EMC346	364	5640		4780
SO-EMC116	2830	12700	11300																							SO-EMC355	990	2200	2300	1040
SO-EMC156	16000	31600	32900																							SO-EMC359	1250	7620	16700	5860
SO-EMC268	1570	3370	2660	1930																						SO-UMCG055	1260	5760	13400	3060
SO-EMC307	1160	7100	7100	4920																						SO-EMC290	2360	6180
SO-EMC325	4330	10000	9790	5780
SO-EMC350	1010	7140																								SO-EMC049					2300	22000		8000
SO-UMCG069	165	3670	1770	906																						SO-EMC118					21600		45600	39200
SO-EMC300	1430	30300																								SO-EMC124					15800	32200	25000	14100
																										SO-EMC162					12500	21200	20600	13100
SO-AUMC037					36000	46600	60900	35000																		SO-EMC204					2840	24200	33400	27000
SO-AUMC076					16700	23900	25200	21000																		SO-EMC261					10600	23600		18900
SO-EMC005					4120	18200	16000	10100																		SO-EMC277					1230	32600	18100	4320
SO-EMC029					9070	29300	65100	46400																		SO-EMC297					15600	39600	30200	25800
SO-EMC035					14100	35400	30600	26600																		SO-EMC351					11900	40200	39600	18800
SO-EMC050					7800	13300	28500	37800																		SO-EMC352					22200	41400		26000
SO-EMC075					23600	30600	26600	30400																		SO-AUMC042					2860	8320	10500
SO-EMC086					51500	69400	56600	47000																		SO-AUMC059					1360	11600	10100
SO-EMC148					8210	14800	17800	14700																		SO-EMC238					498	9220	9520
SO-EMC219					9980	15600	17500	12400																		SO-AUMC079					3060	8900		13800
SO-EMC229					11800	30500	30300	19000																		SO-EMC293					4960	18100		9420
SO-EMC263					2730	18400	15600	12600																		SO-EMC330					242	16900	12200	4520
SO-EMC265					7720	36900	59300	35800																		SO-EMC377					1790		9080	2260
SO-EMC320					8800	13400	12700	9280																		SO-EMC391					6640		24200	12400
SO-EMC322					14600	33900	35100	38000																		SO-UMCG047					3300	13200	41400	6700
SO-EMC328					16300	31000	33500	36800																		SO-EMC033					9360	39600	23200	21000
SO-EMC341					3620	9660	39800	29800																		SO-EMC084					3140	12600		22800
SO-EMC344					34100	30100	36400	18500																		SO-EMC095					3380	30800	35200	15600
SO-EMC363					10800	32800	21400	17500																		SO-EMC135					15100	35600	34000	14100
SO-EMC387					34400	38200	74800	59200																		SO-EMC192					1300	22400	29800	8780
SO-UMCG059					1010	2980	6730	3480																		SO-EMC262					94400	92800	156000	77200
SO-EMC114					2670	20000	11800																			SO-EMC291					5200	29600	33400
SO-EMC331					2150	10300	11400																			SO-EMC315					3840	5440	8460	7000
SO-EMC366					17500	21500	32100																			SO-EMC332					1190	21600	36600	17300
SO-AUMC077					5430	26700		8780																		SO-EMC334					27000	36600	33200	13100
SO-EMC003					6880	12600	15200	10300																		SO-EMC360					3680	23800	31800	11700
SO-EMC183					1370	12300	11300	7260																		SO-EMC390					5240	27200	32400
SO-EMC215					2660	3200	5210	4540																		SO-EMC395					3220	20600	20600	7020
SO-EMC246					3830	9920	10600	7920																		SO-EMC201					10700	14900
SO-EMC259					1540	13800	16100	10400
SO-EMC279					474	4920	13200	15600																		SO-AUMC028																	1090	12500	8500	3180
SO-EMC304					5900	26000	27600	24200																		SO-EMC009																	4720	9640	20200	12900
SO-EMC311					8830	16600	19500	17900																		SO-EMC043																	4800	18400	21000
SO-AUMC040					2020	17000	16200	9540																		SO-EMC059																	382	3300	3040	1790
SO-EMC026					29200		39000	40800																		SO-EMC080																	3400	10200	13700	4900
SO-EMC198					1970	21600	10400	6240																		SO-EMC134																	1140	3060	2500	1220
SO-EMC254					7470	15200	18700	11600																		SO-LUMC018																	3020	10400	10100	2560
SO-EMC258					874	10300	20800	9300																		SO-LUMC027																	802	1220	2100	620
SO-EMC266					1600	10000	32600	24200																		SO-UMCG027																	2460	6080	11800	4660
SO-EMC271					16000	32400	36800	26400																		SO-UMCG039																	1000	4000	4860	566
SO-EMC283					801	17400	29700	30400																		SO-EMC036																	301	3940	2240
SO-EMC296					8040	24300	24300	17100																		SO-EMC058																	3580	6300	9140
SO-EMC323					8750	16700	21800	20600																		SO-EMC083																	3240	19800	15000
SO-EMC339					46000	48800	71200	54600																		SO-EMC119																	3620	11300	14600
SO-EMC226					689	4240																				SO-EMC145																	3420	13800	17300
SO-UMCG061					154	3050																				SO-EMC146																	1100	8460	7580
																										SO-AUMC018																	688	5720	6100	1740
SO-AUMC013																	2590	8740	5120	4540						SO-EMC260																	3920	10000	9040	3560
SO-AUMC022																	2930	7070	3550	5160						SO-AUMC001																	1250	4380		4520
SO-EMC021																	5670	8670	8050	5120						SO-AUMC025																	2120		11200	5920
SO-EMC060																	1290	5010	4890	2540						SO-AUMC073																	4520	5540	6880
SO-EMC064																	10000	31500	23300	16500						SO-EMC020																	6240	12900	12200	6240
SO-EMC102																	6630	10400	10500	9580						SO-EMC030																	3100	10900		5680
SO-EMC220																	6760		12400	7140						SO-EMC042																	1350	8040	12900	2960
SO-EMC224																	2000	13000	5850	1840						SO-EMC129																	1770	4260	7020	4840
SO-EMC241																	143	1750	1090	726						SO-EMC175																	4840	18100	9300	4680
SO-LUMC023																	3880	7260	5620	4160						SO-EMC179																	1400	5080	3480
SO-LUMC032																	2110	4300	2380	1860						SO-EMC223																	616	2760		1780
SO-UMCG004																	387	3350	3220	1430						SO-EMC247																	4300	22400	20200	11000
SO-EMC011																	1800	5800	10100							SO-EMC248																	1610	6960	5600	2200
SO-LUMC008																	461	2440	1810							SO-EMC256																	1240	8700	5620	2540
SO-LUMC030																	1590	5180	6050							SO-LUMC015																	1290	6680	8920	1970
SO-UMCG036																	231	1960	1070							SO-LUMC024																	7400	37800	29200	11100
SO-AUMC016																	2080	3870	3250	2600						SO-LUMC031																	1080	9840	12200	2720
SO-AUMC024																	794		4950	3360						SO-LUMC035																	6900	10700	26200	7540
SO-EMC068																	3460	6450	7250	4460						SO-UMCG002																	8360	22200	26600	14200
SO-EMC099																	1470	9600	7800	3340						SO-UMCG011																	2240	3680	15300	5460
SO-EMC108																	11100	28300	21100	15800						SO-UMCG028																	552	2940	4500	960
SO-EMC139																	2830	7290	7410	4140						SO-UMCG038																	167	5640	13700	2720
SO-EMC208																	2590	7640	6590	3780
SO-EMC236																	1530	4170	3510	1240						SO-AUMC014																					508	16800	20000
SO-EMC269																	1240	5900	6080	3680						SO-EMC006																					1780	14600	10200
SO-EMC285																	3310	8370	6530	5320						SO-EMC027																					6160	19600	27800
SO-LUMC007																	3030	15200	10600	5980						SO-EMC065																					9760	14900	15000
SO-LUMC012																	378	6260	2390	910						SO-EMC113																					1250	5180	6160
SO-LUMC016																	2270	6600	2880	2120						SO-EMC122																					2840	10000	8940
SO-LUMC019																	1900	4440	3600	3400						SO-EMC188																					2220	15200	13200
SO-UMCG006																	421	4570	5390	2760						SO-EMC245																					13600	28400	31800
SO-UMCG058																	912	1690	1500	2380						SO-LUMC036																					782	5200	9440
SO-AUMC020																	2590	9900		3400						SO-UMCG003																					1440	2580	8820
SO-EMC100																	652	9380	4600	1830						SO-UMCG024																					1650	4980	10700
SO-EMC103																	4300		10100	6500						SO-UMCG045																					3020	5620	20800
SO-EMC140																	1690	15900	13000	4080						SO-AUMC007																					294		3520
SO-EMC167																	28800	38900	32900	26400						SO-AUMC035																					6880	25600	22000
SO-EMC230																	1860	4620	5750	3460						SO-EMC053																					1450	10200	5620
SO-EMC396																	9550	23800	17600	8440						SO-EMC115																					4620	13100	10500
SO-EMC008																	1350	8900								SO-EMC249																					242	18300	10800
SO-EMC013																	1950	4090								SO-LUMC006																					304	2860	4280
SO-UMCG015																	164	2450								SO-AUMC012																					1810	12500	9520
SO-UMCG035																	1110	4280								SO-AUMC019																					1440	13300	8320
																										SO-EMC131																					572	12000	21400
SO-AUMC008																					722	8000	3960	1950		SO-EMC294																					1380	1760	3280
SO-AUMC029																					1210	15500	9160	4300		SO-LUMC020																					742	15800	29400
SO-EMC014																					9950	24900	33000	22000		SO-LUMC028																					666	10900	11300
SO-EMC015																					4160		11800	7300		SO-UMCG013																					372	2940	6780
SO-EMC019																					2040	7060	8820	5920		SO-UMCG016																					980	6220	18000
SO-EMC076																					1550	7760	9510	6260		SO-UMCG044																					548	18400	24800
SO-EMC094																					1780	10500	7980	5320		SO-AUMC027																					6440	26600	23200
SO-EMC105																					5440	14100	12900	8820		SO-EMC016																					3700	9260	13700
SO-EMC107																					1330	19400	6950	2540		SO-EMC079																					5820	16200	13900
SO-EMC165																					4880	11200	14400	9120		SO-EMC141																					204	1120	1640
SO-EMC196																					1450	2680	5000	2980		SO-EMC150																					2360	7260	6860
SO-EMC255																					3550	15900	15100	8420		SO-EMC152																					2400	22400	28800
SO-LUMC003																					6690	7850	6640	4920		SO-EMC184																					616	5420	4040
SO-LUMC009																					335	2430	1660			SO-LUMC005																					2720	13200	20200
SO-LUMC017																					1430	26400	8460	5960		SO-LUMC010																					4200	21400	27000
SO-LUMC033																					1980	15000	8390	3080		SO-LUMC038																					120	3440	2360
SO-LUMC037																					9980	29500	18300	14400		SO-UMCG018																					694	1590	10600
SO-UMCG001																					2130	5820	5150	3440		SO-UMCG049																					828	5220	11800
SO-UMCG008																					437	2440	1830	1760		SO-UMCG053																					1660	5260	13700
SO-UMCG009																					3340	12700	10000	12900		SO-EMC062																					588	8920
SO-UMCG010																					1770	3070	5100	1730
SO-UMCG012																					204	1490	2250	1540
SO-UMCG014																					324	3200		3460
SO-UMCG019																					13100	17700	30000	18800
SO-UMCG022																					262	5880	4350	1960
SO-UMCG026																					376	3060	4640	3580
SO-UMCG057																					607	3660	1560	1840
SO-EMC051																					8530	16500	21300	12900
SO-EMC085																					1540	9130	8310	4520
SO-EMC106																					4070	16700	34100	41000
SO-EMC132																					2070	9480	10100	7820
SO-EMC154																					1040	1680	3010	2900
SO-EMC168																					789	8210	7660	4820
SO-EMC240																					4850	16000	12100	5180
SO-LUMC029																					5520	18300	21200	13000
SO-UMCG032																					1010	2700	5250	3300
SO-UMCG033																					224	2350	1650	628
SO-AUMC002																					2700	9390	10100	7780
SO-EMC010																					5620	22900	19900	13900
SO-EMC012																					2980	8490		19100
SO-EMC023																					3160	10800	9580	5820
SO-EMC111																					2460	9170	11700	8500
SO-LUMC014																					1430	10800
SO-LUMC025																					4800	6090	4240	3580
SO-UMCG034																					4130	12000	36100	37400
SO-UMCG043																					543		3340	3060
SO-EMC063																					995	4470
[truncated: 97 more columns]

## Sheet: Figure 4
Figure 4a										Figure 4b										Figure 4c										Figure 4d										Figure 4e
	BL	7D	28D	3M	BL	7D	28D	3M			BL	7D	28D	3M	BL	7D	28D	3M			BL	7D	28D	3M	BL	7D	28D	3M			BL	7D	28D	3M	BL	7D	28D	3M			BL	7D	28D	3M	BL	7D	28D	3M
SO-AUMC061	11100	22300	21900	13700						SO-AUMC061										SO-AUMC061	0.928	3.268	3.875	0.695						SO-EMC040	30000	23400	38600	24800						SO-EMC040	29817	14344	26449	20409
SO-AUMC070	8720	17200	14400	13200						SO-AUMC070	8973	8345	6830	7864						SO-AUMC070	0.186	0.431	0.442	0.076						SO-EMC047	7460	20400	19000	9600						SO-EMC047
SO-EMC112	8190	22800	21200	14900						SO-EMC112	7729	27691	30231	5028						SO-EMC112		3.951	0.863	0.39						SO-EMC087	5520	17300	21000	13100						SO-EMC087
SO-EMC195	5580	12100	12600	8380						SO-EMC195										SO-EMC195	0.587	0.441	2.883	0.364						SO-EMC123	2720			6020						SO-EMC123
SO-EMC243	25200	32200	28000	33400						SO-EMC243										SO-EMC243	0.064	0.077	0.01	0.091						SO-EMC178	12400	28400	31400	15700						SO-EMC178	6150	7879	9015	4859
SO-EMC252	5040	12100	19700	13400						SO-EMC252										SO-EMC252	0.729	3.367	1.249	0.908						SO-EMC205	7960	34800	27400	12400						SO-EMC205
SO-EMC264	4280	28200	22800	14100						SO-EMC264										SO-EMC264	0.535	1.861	0.988							SO-EMC239	3980	11300	16800	16800						SO-EMC239
SO-EMC312	11300	35200	34200	30200						SO-EMC312										SO-EMC312	1.022	1.601	0.904	0.232						SO-EMC310	2260	10300	13200	4180						SO-EMC310	3181	10743	9437	4123
SO-EMC357	1670	9360	38000	26800						SO-EMC357										SO-EMC357	0.01	0.041	0.075	0.01						SO-EMC313	248	11600	20400	6240						SO-EMC313	83	4956	6806	2436
SO-EMC364	1950	2800	5040	3780						SO-EMC364	2148	3851	4109	6001						SO-EMC364	0.25	2.585	1.105	0.081						SO-EMC333	248	14100	10600	7140						SO-EMC333
SO-EMC383	8070	14200	17200	15100						SO-EMC383										SO-EMC383	0.734	1.932	0.488	0.154						SO-EMC393	1370	13000	21000	9800						SO-EMC393
SO-EMC388	11300	26400	24800	17800						SO-EMC388										SO-EMC388	0.11	0.752	0.577	0.038						SO-EMC130		23600	53200							SO-EMC130
SO-UMCG052	1160	7620	4080	2420						SO-UMCG052										SO-UMCG052	0.08	0.781	0.403	0.453						SO-EMC189	14200	17700	34800							SO-EMC189
SO-EMC028	3000	12300	10200							SO-EMC028										SO-EMC028	0.576	0.916	0.886							SO-EMC191	4800	10100	8140							SO-EMC191
SO-EMC046	5610	21200	25000							SO-EMC046										SO-EMC046	0.307	2.104	1.78							SO-EMC143	762	3980	6340	4220						SO-EMC143
SO-EMC077	8430	34700	26400							SO-EMC077										SO-EMC077	1.439		2.981							SO-EMC303	4620	9960	19900	8960						SO-EMC303
SO-EMC299	7880	13400	15100							SO-EMC299										SO-EMC299	0.185	0.381	0.29							SO-EMC368	738	9660	13700	5680						SO-EMC368
SO-EMC345	1230	10500	9550							SO-EMC345										SO-EMC345	0.187	0.874	0.524							SO-EMC376	9120	22000		17300						SO-EMC376	6640	24470		37807
SO-EMC361	1920	8780	11400							SO-EMC361										SO-EMC361	0.152	2.504	0.543							SO-EMC386	1940	26200	23800	8080						SO-EMC386
SO-AUMC055	1510	7210	5410	1790						SO-AUMC055										SO-AUMC055	0.86	1.894	1.85	0.799						SO-AUMC039	1300	6700	5540	2740						SO-AUMC039
SO-AUMC083	876	2660	1900	1840						SO-AUMC083										SO-AUMC083	2.53	3.448	4.126	1.682						SO-AUMC049	8240	8920	13400	10300						SO-AUMC049
SO-EMC070	2010	12200	10600	9680						SO-EMC070										SO-EMC070	1.26	9.634	2.535	2.923						SO-AUMC054	134	1020	7540	3560						SO-AUMC054	71	626	3785	1467
SO-EMC096	16600	26600	27900	23600						SO-EMC096										SO-EMC096	0.135	2.791	2.101	0.706						SO-AUMC068	814	7100	7880	3440						SO-AUMC068
SO-EMC281	13700	24700	27700	28800						SO-EMC281										SO-EMC281	1.626	2.004	1.423	0.825						SO-AUMC078	6480	19200	13700	9040						SO-AUMC078
SO-EMC326	1050	7780	9010	8480						SO-EMC326	1224	3199	4134	3278						SO-EMC326	0.109	3.225	0.123	0.251						SO-EMC004	5580	22600	32600							SO-EMC004
SO-EMC348	4960	24800	30200	17400						SO-EMC348	4804	30196	34302	7222						SO-EMC348	0.293	0.949	0.517	0.233						SO-EMC017	6900	17300	22200	9400						SO-EMC017
SO-EMC354	6960	19200	26800	17200						SO-EMC354	3685	18285	10357	14548						SO-EMC354	0.302	0.918	1.308	0.314						SO-EMC164	6860	24200	18300	12800						SO-EMC164	3282	9783	12492	18905
SO-EMC379	2480	11500	12100	4640						SO-EMC379										SO-EMC379	1.156	0.702	1.329	0.098						SO-EMC181	1140	4920	3860	2340						SO-EMC181
SO-EMC384	2620	17200	23000	10500						SO-EMC384										SO-EMC384	0.052	0.11	0.272	0.083						SO-EMC199	11600	25000	23400	11900						SO-EMC199	6152	27156	20247	21261
SO-EMC394	4940	16100	13700	7000						SO-EMC394	2510	7201	3038	2263						SO-EMC394	0.196	0.693	0.826	0.066						SO-EMC267	18900	41200	27800	20000						SO-EMC267
SO-AUMC051	689	9920	4480	2640						SO-AUMC051										SO-AUMC051	1.022	4.329	1.309	1.975						SO-EMC340	9940	21800	28600	15300						SO-EMC340
SO-AUMC063	1160	4050	14600	5800						SO-AUMC063										SO-AUMC063	0.241	0.844	0.898	0.603						SO-EMC346	364	5640		4780						SO-EMC346
SO-EMC116	2830	12700	11300							SO-EMC116										SO-EMC116	1.574	2.502	1.864							SO-EMC355	990	2200	2300	1040						SO-EMC355
SO-EMC156	16000	31600	32900							SO-EMC156	11444	21447	25677							SO-EMC156	0.526	0.481	1.23							SO-EMC359	1250	7620	16700	5860						SO-EMC359	1546	8416	10620	4570
SO-EMC268	1570	3370	2660	1930						SO-EMC268										SO-EMC268	1.688	1.884	1.307							SO-UMCG055	1260	5760	13400	3060						SO-UMCG055
SO-EMC307	1160	7100	7100	4920						SO-EMC307										SO-EMC307	1.579	3.217	2.457	0.665						SO-EMC290	2360	6180								SO-EMC290
SO-EMC325	4330	10000	9790	5780						SO-EMC325										SO-EMC325	0.439	1.571	1.137	0.186
SO-EMC350	1010	7140								SO-EMC350										SO-EMC350	0.731	0.82								SO-EMC049					2300	22000		8000		SO-EMC049
SO-UMCG069	165	3670	1770	906						SO-UMCG069	426	3993	8984	1641						SO-UMCG069	0.249	1.608	1.544	1.064						SO-EMC118					21600		45600	39200		SO-EMC118
SO-EMC300	1430	30300								SO-EMC300										SO-EMC300	0.529	2.711								SO-EMC124					15800	32200	25000	14100		SO-EMC124					5537	13155	9534	9906
																														SO-EMC162					12500	21200	20600	13100		SO-EMC162
SO-AUMC037					36000	46600	60900	35000		SO-AUMC037										SO-AUMC037					0.87	0.878	1.78	0.643		SO-EMC204					2840	24200	33400	27000		SO-EMC204
SO-AUMC076					16700	23900	25200	21000		SO-AUMC076										SO-AUMC076					0.629	0.743	0.73	0.259		SO-EMC261					10600	23600		18900		SO-EMC261					7542	16717		38523
SO-EMC005					4120	18200	16000	10100		SO-EMC005										SO-EMC005					0.141	0.245	0.861	0.602		SO-EMC277					1230	32600	18100	4320		SO-EMC277					795	13696	13622	3504
SO-EMC029					9070	29300	65100	46400		SO-EMC029										SO-EMC029					0.01	0.149	0.13			SO-EMC297					15600	39600	30200	25800		SO-EMC297					10751	23260	15804	11250
SO-EMC035					14100	35400	30600	26600		SO-EMC035					29046	82964	43833	23198		SO-EMC035					1.62	4.491	4.15	0.597		SO-EMC351					11900	40200	39600	18800		SO-EMC351
SO-EMC050					7800	13300	28500	37800		SO-EMC050										SO-EMC050					0.01	1.063	0.482	0.102		SO-EMC352					22200	41400		26000		SO-EMC352
SO-EMC075					23600	30600	26600	30400		SO-EMC075										SO-EMC075					0.013			0.167		SO-AUMC042					2860	8320	10500			SO-AUMC042
SO-EMC086					51500	69400	56600	47000		SO-EMC086										SO-EMC086					1.101	4.684	3.3	0.81		SO-AUMC059					1360	11600	10100			SO-AUMC059
SO-EMC148					8210	14800	17800	14700		SO-EMC148										SO-EMC148					0.525	2.556	1.201	0.711		SO-EMC238					498	9220	9520			SO-EMC238
SO-EMC219					9980	15600	17500	12400		SO-EMC219										SO-EMC219					0.624	0.903		0.096		SO-AUMC079					3060	8900		13800		SO-AUMC079
SO-EMC229					11800	30500	30300	19000		SO-EMC229										SO-EMC229					0.209	0.764	0.423	0.082		SO-EMC293					4960	18100		9420		SO-EMC293					5997	9631		6342
SO-EMC263					2730	18400	15600	12600		SO-EMC263					9804	25444	25138	10249		SO-EMC263					1.618	4.966	5.904	2.459		SO-EMC330					242	16900	12200	4520		SO-EMC330
SO-EMC265					7720	36900	59300	35800		SO-EMC265										SO-EMC265					0.575	1.111	0.448	0.372		SO-EMC377					1790		9080	2260		SO-EMC377
SO-EMC320					8800	13400	12700	9280		SO-EMC320										SO-EMC320					0.327	0.808	0.486	0.097		SO-EMC391					6640		24200	12400		SO-EMC391
SO-EMC322					14600	33900	35100	38000		SO-EMC322					26069	40167	26554	21921		SO-EMC322						6.815	4.11	1.206		SO-UMCG047					3300	13200	41400	6700		SO-UMCG047
SO-EMC328					16300	31000	33500	36800		SO-EMC328										SO-EMC328					3.295	5.318	2.074	0.836		SO-EMC033					9360	39600	23200	21000		SO-EMC033
SO-EMC341					3620	9660	39800	29800		SO-EMC341					3216	7688	12949	10286		SO-EMC341					0.048	0.204	0.01	0.052		SO-EMC084					3140	12600		22800		SO-EMC084
SO-EMC344					34100	30100	36400	18500		SO-EMC344										SO-EMC344						0.029	0.01			SO-EMC095					3380	30800	35200	15600		SO-EMC095					1441	8492	13282	10189
SO-EMC363					10800	32800	21400	17500		SO-EMC363										SO-EMC363					0.318	0.827	1.654			SO-EMC135					15100	35600	34000	14100		SO-EMC135
SO-EMC387					34400	38200	74800	59200		SO-EMC387										SO-EMC387						1.338	1.153	0.335		SO-EMC192					1300	22400	29800	8780		SO-EMC192					1508	6054	20077	5081
SO-UMCG059					1010	2980	6730	3480		SO-UMCG059										SO-UMCG059					0.738	2.567	2.026	3.741		SO-EMC262					94400	92800	156000	77200		SO-EMC262
SO-EMC114					2670	20000	11800			SO-EMC114					4233	26616	12019			SO-EMC114					0.122	0.401	1.842			SO-EMC291					5200	29600	33400			SO-EMC291
SO-EMC331					2150	10300	11400			SO-EMC331										SO-EMC331					1.281	1.31	1.37			SO-EMC315					3840	5440	8460	7000		SO-EMC315					4552	4743	15895	5955
SO-EMC366					17500	21500	32100			SO-EMC366					9168	24498	37974			SO-EMC366					0.108	1.154	0.665			SO-EMC332					1190	21600	36600	17300		SO-EMC332					533	10363	18106	11771
SO-AUMC077					5430	26700		8780		SO-AUMC077					4835	33741		7980		SO-AUMC077					1.754	11.143		4.737		SO-EMC334					27000	36600	33200	13100		SO-EMC334
SO-EMC003					6880	12600	15200	10300		SO-EMC003										SO-EMC003					0.01	0.01	0.01	0.045		SO-EMC360					3680	23800	31800	11700		SO-EMC360
SO-EMC183					1370	12300	11300	7260		SO-EMC183										SO-EMC183					0.056	0.477	0.227	0.215		SO-EMC390					5240	27200	32400			SO-EMC390
SO-EMC215					2660	3200	5210	4540		SO-EMC215										SO-EMC215					1.058	1.333	0.624	0.461		SO-EMC395					3220	20600	20600	7020		SO-EMC395
SO-EMC246					3830	9920	10600	7920		SO-EMC246										SO-EMC246										SO-EMC201					10700	14900				SO-EMC201
SO-EMC259					1540	13800	16100	10400		SO-EMC259										SO-EMC259					0.456	0.633	3.633	0.657
SO-EMC279					474	4920	13200	15600		SO-EMC279										SO-EMC279					0.402	2.586	0.964	0.555		SO-EMC039	1180	10100	10400	4700						SO-EMC039	1049	4994	6265	2744
SO-EMC304					5900	26000	27600	24200		SO-EMC304										SO-EMC304					1.024	2.88	2.284	0.692		SO-EMC097	2200	8920	11300	4320						SO-EMC097
SO-EMC311					8830	16600	19500	17900		SO-EMC311					12565	26075	29952	29739		SO-EMC311					0.226	0.57	0.297	0.131		SO-EMC121	712	2820	3260	1660						SO-EMC121
SO-AUMC040					2020	17000	16200	9540		SO-AUMC040										SO-AUMC040					0.604	1.308	1.512	0.616		SO-EMC298	3380	8180	10100	6480						SO-EMC298	2249	5508	5877	4510
SO-EMC026					29200		39000	40800		SO-EMC026										SO-EMC026					0.17		0.425	0.102		SO-EMC372	1490	8760	7920	6240						SO-EMC372
SO-EMC198					1970	21600	10400	6240		SO-EMC198										SO-EMC198					0.036	0.151	0.348	0.088		SO-EMC381	1260	3040		2160						SO-EMC381
SO-EMC254					7470	15200	18700	11600		SO-EMC254					11179	19778	20355	7860		SO-EMC254					0.042	0.061		0.01		SO-AUMC072	378	5000	5100							SO-AUMC072
SO-EMC258					874	10300	20800	9300		SO-EMC258										SO-EMC258					0.176	0.887	0.444	0.25		SO-EMC073	952	8540	7300	3600						SO-EMC073	872	6616	5785	4439
SO-EMC266					1600	10000	32600	24200		SO-EMC266						12028	15802	6482		SO-EMC266					0.148	1.668	0.489	0.116		SO-EMC286	3880	13300	10100	6300						SO-EMC286	6982	6864	6421	5889
SO-EMC271					16000	32400	36800	26400		SO-EMC271										SO-EMC271					0.313	3.663	1.835
SO-EMC283					801	17400	29700	30400		SO-EMC283					1491	23291	39684	14085		SO-EMC283						0.605		0.159		SO-EMC069					2160	31600	25800	16600		SO-EMC069
SO-EMC296					8040	24300	24300	17100		SO-EMC296										SO-EMC296					0.027	1.696	1.001	0.264		SO-EMC251					988	8360	19000	13300		SO-EMC251
SO-EMC323					8750	16700	21800	20600		SO-EMC323					17197	12046	27533	21533		SO-EMC323					0.45	1.04	0.941	0.096		SO-EMC370					4180	8940	7120	6000		SO-EMC370
SO-EMC339					46000	48800	71200	54600		SO-EMC339										SO-EMC339					0.568	4.477	1.129	0.125		SO-EMC337					6400	18800	16600			SO-EMC337					2867	4816	11193
SO-EMC226					689	4240				SO-EMC226										SO-EMC226					0.105	1.34				SO-EMC002					5320	29600	43600	26000		SO-EMC002
SO-UMCG061					154	3050				SO-UMCG061										SO-UMCG061					0.089	0.696				SO-AUMC060					1660	4140	2720	674		SO-AUMC060
																														SO-EMC147					9080	27200	67800	40800		SO-EMC147
SO-EMC054	1890	2370	1920	1590						SO-EMC054	4162	10578	3180	3157						SO-EMC054	1.487	1.535	2.914	0.946						SO-EMC232					202	3000	1970	606		SO-EMC232
SO-EMC282	1770	4730	10600	5860						SO-EMC282										SO-EMC282	0.559		0.783	0.243						SO-UMCG063					2300	8200	21600	4180		SO-UMCG063					12909	20866	17173	9484
SO-AUMC046	1930	7150	6300							SO-AUMC046	4627	3702	4121							SO-AUMC046	10.441	8.695	17.191
SO-AUMC053	1590	4830	4640							SO-AUMC053										SO-AUMC053	0.302	1.393	1.031							SO-AUMC028	1090	12500	8500	3180						SO-AUMC028	1625	13697	9007	3729
SO-EMC041	2000	7130	4860	2000						SO-EMC041	2672	9672	6498	1184						SO-EMC041	0.268	3.482	0.478							SO-EMC009	4720	9640	20200	12900						SO-EMC009
SO-AUMC044	1530	8300	9000	5520						SO-AUMC044										SO-AUMC044	1.882	2.602	1.847	1.374						SO-EMC043	4800	18400	21000							SO-EMC043
																														SO-EMC059	382	3300	3040	1790						SO-EMC059
SO-EMC024					1670	8450	7350	4140		SO-EMC024										SO-EMC024					0.645	0.771	1.177	0.302		SO-EMC080	3400	10200	13700	4900						SO-EMC080
SO-EMC061					1480	3500	3040	2180		SO-EMC061					2286	10739	10983	1842		SO-EMC061					0.363	1.662	3.851	0.362		SO-EMC134	1140	3060	2500	1220						SO-EMC134
SO-EMC090					2470	9830	26500	21400		SO-EMC090										SO-EMC090					2.035	2.074	1.76	0.495		SO-LUMC018	3020	10400	10100	2560						SO-LUMC018
SO-EMC110					4360	9490	10900	9860		SO-EMC110					13085	18971	22228	9648		SO-EMC110					0.051	0.945	1.035	1.622		SO-LUMC027	802	1220	2100	620						SO-LUMC027
SO-EMC117					1940	5670	5810	3900		SO-EMC117										SO-EMC117					0.862	2.045	1.415	0.388		SO-UMCG027	2460	6080	11800	4660						SO-UMCG027
SO-EMC127					2060	6620		3800		SO-EMC127					2369	3696		5298		SO-EMC127					2.64	4.782		1.725		SO-UMCG039	1000	4000	4860	566						SO-UMCG039	3520	5569	5984	2610
SO-EMC318					1930	4390	4540	3640		SO-EMC318										SO-EMC318					0.572	0.826	1.173	0.085		SO-EMC036	301	3940	2240							SO-EMC036	206	1508	1568
SO-EMC088					1420	4710	4630	3760		SO-EMC088					1635	6196	5404	3161		SO-EMC088					2.584	7.198	4.923	3.772		SO-EMC058	3580	6300	9140							SO-EMC058
SO-EMC231					2150	10400	12200	8560		SO-EMC231					5782	16373	31381	7151		SO-EMC231					0.01	0.685	0.38	0.076		SO-EMC083	3240	19800	15000							SO-EMC083
SO-AUMC080					2740	8890	14900	11400		SO-AUMC080										SO-AUMC080					3.092	6.937	10.018	4.55		SO-EMC119	3620	11300	14600							SO-EMC119
SO-EMC194					4760	28900	28200	15200		SO-EMC194										SO-EMC194					0.261	0.695	1.37	0.626		SO-EMC145	3420	13800	17300							SO-EMC145
SO-EMC253					2360	7680	23300	22800		SO-EMC253										SO-EMC253						0.07	0.113	0.035		SO-EMC146	1100	8460	7580							SO-EMC146
SO-EMC302					6470	6430	9090	6120		SO-EMC302										SO-EMC302					0.079	0.479	0.418	0.178		SO-AUMC018	688	5720	6100	1740						SO-AUMC018	831	4155	3556	2374
SO-EMC319					1640	9510	5430	4000		SO-EMC319										SO-EMC319					0.291	0.41	0.733	0.028		SO-EMC260	3920	10000	9040	3560						SO-EMC260
SO-EMC301					1760	13300				SO-EMC301										SO-EMC301					1.684	2.502				SO-AUMC001	1250	4380		4520						SO-AUMC001
																														SO-AUMC025	2120		11200	5920						SO-AUMC025
SO-AUMC013	2590	8740	5120	4540						SO-AUMC013	4410	5757	7437	4346						SO-AUMC013	4.159	3.467	8.251	8.416						SO-AUMC073	4520	5540	6880							SO-AUMC073
SO-AUMC022	2930	7070	3550	5160						SO-AUMC022										SO-AUMC022	2.688	4.842	4.947	2.541						SO-EMC020	6240	12900	12200	6240						SO-EMC020	5496	7610	9903	5447
SO-EMC021	5670	8670	8050	5120						SO-EMC021										SO-EMC021	0.469	0.627	0.548	0.07						SO-EMC030	3100	10900		5680						SO-EMC030	3128	6532		2548
SO-EMC060	1290	5010	4890	2540						SO-EMC060										SO-EMC060	0.194	2.011	1.07	0.205						SO-EMC042	1350	8040	12900	2960						SO-EMC042	1803	5431	10489	4103
SO-EMC064	10000	31500	23300	16500						SO-EMC064										SO-EMC064	0.581	2.079	2.032	0.343						SO-EMC129	1770	4260	7020	4840						SO-EMC129
SO-EMC102	6630	10400	10500	9580						SO-EMC102										SO-EMC102	0.074	0.244	0.169	0.028						SO-EMC175	4840	18100	9300	4680						SO-EMC175
SO-EMC220	6760		12400	7140						SO-EMC220										SO-EMC220	0.539		2.721	0.954						SO-EMC179	1400	5080	3480							SO-EMC179
SO-EMC224	2000	13000	5850	1840						SO-EMC224										SO-EMC224	0.478	1.003	0.489	0.13						SO-EMC223	616	2760		1780						SO-EMC223
SO-EMC241	143	1750	1090	726						SO-EMC241	739	2889	2661	2372						SO-EMC241	3.76	10.368		3.966						SO-EMC247	4300	22400	20200	11000						SO-EMC247	3547	14836	13959	15245
SO-LUMC023	3880	7260	5620	4160						SO-LUMC023	6899	4676	10560	10393						SO-LUMC023	0.567	2.506	1.239	1.927						SO-EMC248	1610	6960	5600	2200						SO-EMC248	3756	5051	14625	2762
SO-LUMC032	2110	4300	2380	1860						SO-LUMC032										SO-LUMC032	0.643	1.077	1.547	1.431						SO-EMC256	1240	8700	5620	2540						SO-EMC256
SO-UMCG004	387	3350	3220	1430						SO-UMCG004										SO-UMCG004	0.017	0.202	0.172	0.021						SO-LUMC015	1290	6680	8920	1970						SO-LUMC015	2366	5134	7390	5548
SO-EMC011	1800	5800	10100							SO-EMC011										SO-EMC011	0.233	1.216	2.57							SO-LUMC024	7400	37800	29200	11100						SO-LUMC024
SO-LUMC008	461	2440	1810							SO-LUMC008										SO-LUMC008	0.472	1.763	1.39							SO-LUMC031	1080	9840	12200	2720						SO-LUMC031	5363	16207	12563	7578
SO-LUMC030	1590	5180	6050							SO-LUMC030										SO-LUMC030	1.703	4.207	4.205							SO-LUMC035	6900	10700	26200	7540						SO-LUMC035
SO-UMCG036	231	1960	1070							SO-UMCG036										SO-UMCG036	0.478	1.357	0.802							SO-UMCG002	8360	22200	26600	14200						SO-UMCG002
SO-AUMC016	2080	3870	3250	2600						SO-AUMC016										SO-AUMC016	1.557	2.384	3.505	1.692						SO-UMCG011	2240	3680	15300	5460						SO-UMCG011
SO-AUMC024	794		4950	3360						SO-AUMC024										SO-AUMC024	0.602		7.776	4.761						SO-UMCG028	552	2940	4500	960						SO-UMCG028
SO-EMC068	3460	6450	7250	4460						SO-EMC068										SO-EMC068	2.484	2.129	1.894	0.335						SO-UMCG038	167	5640	13700	2720						SO-UMCG038	305	5834	17779	2328
SO-EMC099	1470	9600	7800	3340						SO-EMC099										SO-EMC099	0.933	1.989	2.424
SO-EMC108	11100	28300	21100	15800						SO-EMC108										SO-EMC108	0.345	0.3	0.202	0.104						SO-AUMC014					508	16800	20000	6880		SO-AUMC014
SO-EMC139	2830	7290	7410	4140						SO-EMC139	9616	7196	9673	5367						SO-EMC139	0.258	1.275	0.47							SO-EMC006					1780	14600	10200	3200		SO-EMC006					1947	13537	6586	3156
SO-EMC208	2590	7640	6590	3780						SO-EMC208										SO-EMC208	0.487	1.756	1.409	0.389						SO-EMC027					6160	19600	27800	25400		SO-EMC027					7731	10504	53025	18532
SO-EMC236	1530	4170	3510	1240						SO-EMC236										SO-EMC236	0.12	0.273	0.299	0.102						SO-EMC065					9760	14900	15000	8320		SO-EMC065
SO-EMC269	1240	5900	6080	3680						SO-EMC269	2248	18004	36321	3263						SO-EMC269		0.755	0.211	0.356						SO-EMC113					1250	5180	6160	3460		SO-EMC113
SO-EMC285	3310	8370	6530	5320						SO-EMC285										SO-EMC285	0.146	0.309	0.257	0.047						SO-EMC122					2840	10000	8940	6880		SO-EMC122					3150	6247	7705	5677
SO-LUMC007	3030	15200	10600	5980						SO-LUMC007	5808	10422	10885	9612						SO-LUMC007	0.135		4.514	1.16						SO-EMC188					2220	15200	13200			SO-EMC188
SO-LUMC012	378	6260	2390	910						SO-LUMC012										SO-LUMC012	0.245	0.947	0.686	0.628						SO-EMC245					13600	28400	31800	19800		SO-EMC245
SO-LUMC016	2270	6600	2880	2120						SO-LUMC016										SO-LUMC016	0.61	5.649	2.284	1.705						SO-LUMC036					782	5200	9440	2700		SO-LUMC036
SO-LUMC019	1900	4440	3600	3400						SO-LUMC019	6973	6487	10588	5313						SO-LUMC019	0.143	2.136	0.954	0.403						SO-UMCG003					1440	2580	8820	1330		SO-UMCG003
SO-UMCG006	421	4570	5390	2760						SO-UMCG006	1115	5934	11146	11140						SO-UMCG006	0.058	0.693	0.22	0.01						SO-UMCG024					1650	4980	10700	1490		SO-UMCG024
SO-UMCG058	912	1690	1500	2380						SO-UMCG058										SO-UMCG058	0.094	0.41	0.162	0.317						SO-UMCG045					3020	5620	20800	8300		SO-UMCG045					36296	13350	20340	13745
SO-AUMC020	2590	9900		3400						SO-AUMC020	2239	4903		4498						SO-AUMC020	0.75	1.077		0.653						SO-AUMC007					294		3520			SO-AUMC007					980	7215	11677
SO-EMC100	652	9380	4600	1830						SO-EMC100										SO-EMC100	0.073	0.722	0.303	0.036						SO-AUMC035					6880	25600	22000			SO-AUMC035
SO-EMC103	4300		10100	6500						SO-EMC103	15666		22873	10867						SO-EMC103	0.756		0.982	0.309						SO-EMC053					1450	10200	5620			SO-EMC053					1531	5158	4892
SO-EMC140	1690	15900	13000	4080						SO-EMC140										SO-EMC140	0.01	0.539	0.098	0.084						SO-EMC115					4620	13100	10500			SO-EMC115					5424	7190	7364
SO-EMC167	28800	38900	32900	26400						SO-EMC167										SO-EMC167	0.217	1.742	0.119	0.452						SO-EMC249					242	18300	10800			SO-EMC249					1704	8674	5253
SO-EMC230	1860	4620	5750	3460						SO-EMC230	3310	6624	8732	2084						SO-EMC230	0.454	0.868	0.705	0.613						SO-LUMC006					304	2860	4280			SO-LUMC006
SO-EMC396	9550	23800	17600	8440						SO-EMC396		36830	13222	9950						SO-EMC396		1.131	0.338	0.197						SO-AUMC012					1810	12500	9520	7580		SO-AUMC012
SO-EMC008	1350	8900								SO-EMC008	2067	7954								SO-EMC008	0.031	0.773								SO-AUMC019					1440	13300	8320	6000		SO-AUMC019					4712	23237	11389	5663
SO-EMC013	1950	4090								SO-EMC013										SO-EMC013	0.032	3.031								SO-EMC131					572	12000	21400	15800		SO-EMC131
SO-UMCG015	164	2450								SO-UMCG015										SO-UMCG015	0.179	2.323								SO-EMC294					1380	1760	3280	1490		SO-EMC294
SO-UMCG035	1110	4280								SO-UMCG035										SO-UMCG035	0.282	1.391								SO-LUMC020					742	15800	29400	6940		SO-LUMC020					1562	29469	26890	8601
																														SO-LUMC028					666	10900	11300	1840		SO-LUMC028
SO-AUMC008					722	8000	3960	1950		SO-AUMC008										SO-AUMC008					0.182	1.885	1.692	0.311		SO-UMCG013					372	2940	6780	1190		SO-UMCG013
SO-AUMC029					1210	15500	9160	4300		SO-AUMC029										SO-AUMC029					0.05	2.152	1.343	0.454		SO-UMCG016					980	6220	18000	2920		SO-UMCG016
SO-EMC014					9950	24900	33000	22000		SO-EMC014					31549	58001	71597	16872		SO-EMC014					1.077	2.16	1.279	0.481		SO-UMCG044					548	18400	24800	2720		SO-UMCG044
SO-EMC015					4160		11800	7300		SO-EMC015										SO-EMC015					0.183		0.493	0.459		SO-AUMC027					6440	26600	23200	8680		SO-AUMC027
SO-EMC019					2040	7060	8820	5920		SO-EMC019					2775	9648	8758	3268		SO-EMC019					0.031	0.262	0.045	0.18		SO-EMC016					3700	9260	13700	11500		SO-EMC016
SO-EMC076					1550	7760	9510	6260		SO-EMC076										SO-EMC076					0.788			0.658		SO-EMC079					5820	16200	13900	5760		SO-EMC079					6011	10105	9910	3354
SO-EMC094					1780	10500	7980	5320		SO-EMC094										SO-EMC094					0.758	1.249	3.644	1.928		SO-EMC141					204	1120	1640	672		SO-EMC141
SO-EMC105					5440	14100	12900	8820		SO-EMC105					11085	28469	33815	11923		SO-EMC105					0.015	0.409	0.492	0.152		SO-EMC150					2360	7260	6860	3840		SO-EMC150					2493	4483	4661	3801
SO-EMC107					1330	19400	6950	2540		SO-EMC107										SO-EMC107					0.142	0.846	0.388	0.142		SO-EMC152					2400	22400	28800	16200		SO-EMC152
SO-EMC165					4880	11200	14400	9120		SO-EMC165										SO-EMC165					0.546	2.903	2.588	1.363		SO-EMC184					616	5420	4040	1350		SO-EMC184
SO-EMC196					1450	2680	5000	2980		SO-EMC196										SO-EMC196					0.748	1.602	1.118	2.189		SO-LUMC005					2720	13200	20200	9020		SO-LUMC005
SO-EMC255					3550	15900	15100	8420		SO-EMC255										SO-EMC255					0.262	3.533	1.542	0.638		SO-LUMC010					4200	21400	27000	4260		SO-LUMC010
SO-LUMC003					6690	7850	6640	4920		SO-LUMC003										SO-LUMC003					0.187	1.083	0.902	0.569		SO-LUMC038					120	3440	2360	300		SO-LUMC038
SO-LUMC009					335	2430	1660			SO-LUMC009					684	9294	2429			SO-LUMC009					0.355	1.177	0.796			SO-UMCG018					694	1590	10600	3440		SO-UMCG018					2669	4795	6560	6796
SO-LUMC017					1430	26400	8460	5960		SO-LUMC017										SO-LUMC017					0.635	1.37	1.975	1.717		SO-UMCG049					828	5220	11800	2940		SO-UMCG049
SO-LUMC033					1980	15000	8390	3080		SO-LUMC033										SO-LUMC033					0.69	1.952	1.617	1.199		SO-UMCG053					1660	5260	13700	2240		SO-UMCG053
SO-LUMC037					9980	29500	18300	14400		SO-LUMC037					21077	65555	53361	29952		SO-LUMC037					0.754	1.202	1.455	0.749		SO-EMC062					588	8920				SO-EMC062
SO-UMCG001					2130	5820	5150	3440		SO-UMCG001					7429	11574	39617	3246		SO-UMCG001					0.877	1.883	1.343	0.827
SO-UMCG008					437	2440	1830	1760		SO-UMCG008										SO-UMCG008					0.139	0.622	0.564	0.225
SO-UMCG009					3340	12700	10000	12900		SO-UMCG009										SO-UMCG009					0.049	0.303	0.218	0.083
SO-UMCG010					1770	3070	5100	1730		SO-UMCG010					4456	8987	6967	5049		SO-UMCG010					0.17	1.131	1	0.653
SO-UMCG012					204	1490	2250	1540		SO-UMCG012										SO-UMCG012					0.302	0.754	0.522	0.206
SO-UMCG014					324	3200		3460		SO-UMCG014										SO-UMCG014					0.137	1.056		0.118
SO-UMCG019					13100	17700	30000	18800		SO-UMCG019										SO-UMCG019					0.96	2.382	2.24	1.198
SO-UMCG022					262	5880	4350	1960		SO-UMCG022					624	8743	7872	4177		SO-UMCG022					0.046	0.775	0.396	0.172
SO-UMCG026					376	3060	4640	3580		SO-UMCG026					1703	9566	6619	4546		SO-UMCG026					0.01	0.474	0.081	0.048
SO-UMCG057					607	3660	1560	1840		SO-UMCG057										SO-UMCG057					0.262	1.091	1.015	1.339
SO-EMC051					8530	16500	21300	12900		SO-EMC051										SO-EMC051					0.472	3.23	0.583	0.186
SO-EMC085					1540	9130	8310	4520		SO-EMC085					1990	15106	12523	4013		SO-EMC085					0.147	3.265	1.78	0.162
SO-EMC106					4070	16700	34100	41000		SO-EMC106					10713	28281	77482	23295		SO-EMC106					0.217	1.36	1.185	0.134
SO-EMC132					2070	9480	10100	7820		SO-EMC132										SO-EMC132					0.129	2.365	0.333	0.392
SO-EMC154					1040	1680	3010	2900		SO-EMC154					1549	2082	5521	2807		SO-EMC154					0.128	0.538	0.246	0.131
SO-EMC168					789	8210	7660	4820		SO-EMC168					1731	6421	20178	3622		SO-EMC168					0.192	0.937	1.008	0.796
SO-EMC240					4850	16000	12100	5180		SO-EMC240										SO-EMC240					0.01	0.242	0.139	0.117
SO-LUMC029					5520	18300	21200	13000		SO-LUMC029										SO-LUMC029					0.62	2.873	4.8	3.229
SO-UMCG032					1010	2700	5250	3300		SO-UMCG032										SO-UMCG032					0.477	2.345	1.379	1.229
SO-UMCG033					224	2350	1650	628		SO-UMCG033										SO-UMCG033					0.113	1.2	0.458	0.283
SO-AUMC002					2700	9390	10100	7780		SO-AUMC002										SO-AUMC002					3.113	6.164	5.756	3.364
SO-EMC010					5620	22900	19900	13900		SO-EMC010										SO-EMC010					0.182	1.499	1.409	0.253
SO-EMC012					2980	8490		19100		SO-EMC012										SO-EMC012					0.067	2.503		0.229
SO-EMC023					3160	10800	9580	5820		SO-EMC023										SO-EMC023					0.161	1.237	0.542	0.073
SO-EMC111					2460	9170	11700	8500		SO-EMC111										SO-EMC111						1.579
SO-LUMC014					1430	10800				SO-LUMC014					3566	16903				SO-LUMC014					0.123	3.151
SO-LUMC025					4800	6090	4240	3580		SO-LUMC025										SO-LUMC025					0.294	1.732	1.474	1.355
SO-UMCG034					4130	12000	36100	37400		SO-UMCG034										SO-UMCG034					1.342	2.734	3.021	3.997
SO-UMCG043					543		3340	3060		SO-UMCG043					1777		16071	6260		SO-UMCG043					0.063		0.145	0.106
SO-EMC063					995	4470				SO-EMC063										SO-EMC063					0.01	0.275
[truncated: 5 more columns]

## Sheet: Figure 5
Figure 5a															Figure 5b															Figure 5c							Figure 5d							Figure 5e
	anc - BL	anc - 7D	anc - 28D	anc - 3M	BA.1 - BL	BA.1 - 7D	BA.1 - 28D	BA.1 - 3M	BA.5 - BL	BA.5 - 7D	BA.5 - 28D	BA.5 - 3M	XBB.1.5 - 3M			anc - BL	anc - 7D	anc - 28D	anc - 3M	BA.1 - BL	BA.1 - 7D	BA.1 - 28D	BA.1 - 3M	BA.5 - BL	BA.5 - 7D	BA.5 - 28D	BA.5 - 3M	XBB.1.5 - 3M			anc	BA.1 - BL	BA.1 - 7D	BA.1 - 28D	BA.1 - 3M			anc	BA.1 - BL	BA.1 - 7D	BA.1 - 28D	BA.1 - 3M			anc	BA.5 - BL	BA.5 - 7D	BA.5 - 28D	BA.5 - 3M
SO-AUMC061															SO-EMC040	29817	14344	26449	20409	2753	13804	4859	5861	5294	5071	9921	11767	568		SO-AUMC002							SO-EMC040	29817	2753					SO-AUMC002
SO-AUMC070	8973	8345	6830	7864	634	1101	1202	1140	1989	1422	2159	1637	30		SO-EMC047															SO-AUMC008							SO-EMC047							SO-AUMC008
SO-EMC112	7729	27691	30231	5028	1399	1993	2780	1349	470	2144	2164	938	107		SO-EMC087															SO-AUMC013	4410	1038					SO-EMC087							SO-AUMC013	4410	43
SO-EMC195															SO-EMC123															SO-AUMC016							SO-EMC123							SO-AUMC016
SO-EMC243															SO-EMC178	6150	7879	9015	4859	573	2476	2431	1295	547	2662	2317	10111	46		SO-AUMC020	2239	457					SO-EMC178	6150	573					SO-AUMC020	2239	314
SO-EMC252															SO-EMC205															SO-AUMC022							SO-EMC205							SO-AUMC022
SO-EMC264															SO-EMC239															SO-AUMC024							SO-EMC239							SO-AUMC024
SO-EMC312															SO-EMC310	3181	10743	9437	4123	373	3187	2709	1024	390	3530	4886	1315	160		SO-AUMC029							SO-EMC310	3181	373					SO-AUMC029
SO-EMC357															SO-EMC313	83	4956	6806	2436	10	418	1218	415	12	470	1367	4689	155		SO-AUMC037							SO-EMC313	83	10					SO-AUMC037
SO-EMC364	2148	3851	4109	6001	1118	2424	2344	72	540	1674	1694	2005	303		SO-EMC333															SO-AUMC040							SO-EMC333							SO-AUMC040
SO-EMC383															SO-EMC393															SO-AUMC044							SO-EMC393							SO-AUMC044
SO-EMC388															SO-EMC130															SO-AUMC046	4627	261					SO-EMC130							SO-AUMC046	4627	287
SO-UMCG052															SO-EMC189															SO-AUMC051							SO-EMC189							SO-AUMC051
SO-EMC028															SO-EMC191															SO-AUMC053							SO-EMC191							SO-AUMC053
SO-EMC046															SO-EMC143															SO-AUMC055							SO-EMC143							SO-AUMC055
SO-EMC077															SO-EMC303															SO-AUMC061							SO-EMC303							SO-AUMC061
SO-EMC299															SO-EMC368															SO-AUMC063							SO-EMC368							SO-AUMC063
SO-EMC345															SO-EMC376	6640	24470		37807	991	5543		2516	750	3168		6231	168		SO-AUMC070	8973	634					SO-EMC376	6640	991					SO-AUMC070	8973	1989
SO-EMC361															SO-EMC386															SO-AUMC076							SO-EMC386							SO-AUMC076
SO-AUMC055															SO-AUMC039															SO-AUMC077	4835	409					SO-AUMC039							SO-AUMC077	4835	727
SO-AUMC083															SO-AUMC049															SO-AUMC080							SO-AUMC049							SO-AUMC080
SO-EMC070															SO-AUMC054	71	626	3785	1467	10	30	151	52	10	62	244	145	10		SO-AUMC083							SO-AUMC054	71	10					SO-AUMC083
SO-EMC096															SO-AUMC068															SO-EMC003							SO-AUMC068							SO-EMC003
SO-EMC281															SO-AUMC078															SO-EMC005							SO-AUMC078							SO-EMC005
SO-EMC326	1224	3199	4134	3278		340	183	259	932	402	267	331	97		SO-EMC004															SO-EMC008	2067	376					SO-EMC004							SO-EMC008	2067	351
SO-EMC348	4804	30196	34302	7222	1139	5235	7240	2228	475	13219	10477	1887	198		SO-EMC017															SO-EMC010							SO-EMC017							SO-EMC010
SO-EMC354	3685	18285	10357	14548	550	1707	3844	1949	212	451	782	413	339		SO-EMC164	3282	9783	12492	18905	760	2501	4163	3257	370	2939	1022	731	436		SO-EMC011							SO-EMC164	3282	760					SO-EMC011
SO-EMC379															SO-EMC181															SO-EMC012							SO-EMC181							SO-EMC012
SO-EMC384															SO-EMC199	6152	27156	20247	21261	2306	7149	5487	2589	2102	6458	4164	4209	606		SO-EMC013							SO-EMC199	6152	2306					SO-EMC013
SO-EMC394	2510	7201	3038	2263	420	806	590	236	308	164	139	188	150		SO-EMC267															SO-EMC014	31549	2551					SO-EMC267							SO-EMC014	31549	9008
SO-AUMC051															SO-EMC340															SO-EMC015							SO-EMC340							SO-EMC015
SO-AUMC063															SO-EMC346															SO-EMC019	2775	99					SO-EMC346							SO-EMC019	2775	151
SO-EMC116															SO-EMC355															SO-EMC021							SO-EMC355							SO-EMC021
SO-EMC156	11444	21447	25677		1016	5259	8700		542	1679	2894				SO-EMC359	1546	8416	10620	4570	316	1184	3184	1703	274	824	1924	1279	418		SO-EMC023							SO-EMC359	1546	316					SO-EMC023
SO-EMC268															SO-UMCG055															SO-EMC024							SO-UMCG055							SO-EMC024
SO-EMC307															SO-EMC290															SO-EMC026							SO-EMC290							SO-EMC026
SO-EMC325																														SO-EMC028							SO-EMC049							SO-EMC028
SO-EMC350															SO-EMC049															SO-EMC029							SO-EMC118							SO-EMC029
SO-UMCG069	426	3993	8984	1641	10	326	1480	502	44	292	1394	295	40		SO-EMC118															SO-EMC035	29046	4555					SO-EMC124	5537	597					SO-EMC035	29046	3467
SO-EMC300															SO-EMC124	5537	13155	9534	9906	597	1440	1427	1001	997	3130	2533	509	495		SO-EMC041	2672	397					SO-EMC162							SO-EMC041	2672	369
															SO-EMC162															SO-EMC046							SO-EMC261	7542	2212					SO-EMC046
SO-AUMC037															SO-EMC261	7542	16717		38523	2212	16840		4792	2871	10541		9876	597		SO-EMC050							SO-EMC277	795	94					SO-EMC050
SO-AUMC076															SO-EMC277	795	13696	13622	3504	94	3247	2373	926	101	6518	3168	1222	78		SO-EMC051							SO-EMC297	10751	1449					SO-EMC051
SO-EMC005															SO-EMC297	10751	23260	15804	11250	1449	2435	1572	2284	2380	3533	2899	4380	4743		SO-EMC054	4162	967					SO-EMC351							SO-EMC054	4162	326
SO-EMC029															SO-EMC351															SO-EMC060							SO-EMC352							SO-EMC060
SO-EMC035	29046	82964	43833	23198	4555	7036	6174	7580	3467	6865	5173	10518	523		SO-EMC352															SO-EMC061	2286	178					SO-AUMC042							SO-EMC061	2286	509
SO-EMC050															SO-AUMC042															SO-EMC063							SO-AUMC059							SO-EMC063
SO-EMC075															SO-AUMC059															SO-EMC064							SO-EMC238							SO-EMC064
SO-EMC086															SO-EMC238															SO-EMC068							SO-AUMC079							SO-EMC068
SO-EMC148															SO-AUMC079															SO-EMC070							SO-EMC293	5997	1030					SO-EMC070
SO-EMC219															SO-EMC293	5997	9631		6342	1030	2054		2056	924	2145		9944	3181		SO-EMC075							SO-EMC330							SO-EMC075
SO-EMC229															SO-EMC330															SO-EMC076							SO-EMC377							SO-EMC076
SO-EMC263	9804	25444	25138	10249	1069	3511	6422	4276	232	1822	1115	1788	100		SO-EMC377															SO-EMC077							SO-EMC391							SO-EMC077
SO-EMC265															SO-EMC391															SO-EMC085	1990	63					SO-UMCG047							SO-EMC085	1990	239
SO-EMC320															SO-UMCG047															SO-EMC086							SO-EMC033							SO-EMC086
SO-EMC322	26069	40167	26554	21921	1953	9874	11993	4516	5826	18427	14281	5195	320		SO-EMC033															SO-EMC088	1635	139					SO-EMC084							SO-EMC088	1635	93
SO-EMC328															SO-EMC084															SO-EMC090							SO-EMC095	1441	285					SO-EMC090
SO-EMC341	3216	7688	12949	10286	511	1710	6802	4358	103	638	3040	3698	329		SO-EMC095	1441	8492	13282	10189	285	1857	4075	2670	503	3672	7232	733	231		SO-EMC094							SO-EMC135							SO-EMC094
SO-EMC344															SO-EMC135															SO-EMC096							SO-EMC192	1508	306					SO-EMC096
SO-EMC363															SO-EMC192	1508	6054	20077	5081	306	2232	8708	2840	171	1914	11065	13637	316		SO-EMC099							SO-EMC204							SO-EMC099
SO-EMC387															SO-EMC204															SO-EMC100							SO-EMC262							SO-EMC100
SO-UMCG059															SO-EMC262															SO-EMC102							SO-EMC291							SO-EMC102
SO-EMC114	4233	26616	12019		444	3089	809		184	1260	578				SO-EMC291															SO-EMC103	15666	1336					SO-EMC315	4552	934					SO-EMC103	15666	1293
SO-EMC331															SO-EMC315	4552	4743	15895	5955	934	1747	6983	3853	2143	1348	3687	13183	1508		SO-EMC105	11085	705					SO-EMC332	533	39					SO-EMC105	11085	952
SO-EMC366	9168	24498	37974		2076	2841	6053		764	1872	6033				SO-EMC332	533	10363	18106	11771	39	1192	2011	1238	43	1034	8393	3824	103		SO-EMC106	10713	123					SO-EMC334							SO-EMC106	10713	263
SO-AUMC077	4835	33741		7980	409	3008		1645	727	10601		4862	259		SO-EMC334															SO-EMC107							SO-EMC360							SO-EMC107
SO-EMC003															SO-EMC360															SO-EMC108							SO-EMC390							SO-EMC108
SO-EMC183															SO-EMC390															SO-EMC110	13085	499					SO-EMC395							SO-EMC110	13085	780
SO-EMC215															SO-EMC395															SO-EMC111							SO-EMC201							SO-EMC111
SO-EMC246															SO-EMC201															SO-EMC112	7729	1399					SO-EMC039	1049	58					SO-EMC112	7729	470
SO-EMC259																														SO-EMC114	4233	444					SO-EMC097							SO-EMC114	4233	184
SO-EMC279															SO-EMC039	1049	4994	6265	2744	58	480	1106	2018	202	2269	5347	2737	263		SO-EMC116							SO-EMC121							SO-EMC116
SO-EMC304															SO-EMC097															SO-EMC117							SO-EMC298	2249	457					SO-EMC117
SO-EMC311	12565	26075	29952	29739	490	2467	2261	4185	940	3822	4590	5852	466		SO-EMC121															SO-EMC127	2369	146					SO-EMC372							SO-EMC127	2369	419
SO-AUMC040															SO-EMC298	2249	5508	5877	4510	457	14355	1402	788	348	883	1569	1212	253		SO-EMC132							SO-EMC381							SO-EMC132
SO-EMC026															SO-EMC372															SO-EMC139	9616	1360					SO-AUMC072							SO-EMC139	9616	522
SO-EMC198															SO-EMC381															SO-EMC140							SO-EMC073	872	118					SO-EMC140
SO-EMC254	11179	19778	20355	7860	1411	4552	4239	5244	675	2265	3420	3571	249		SO-AUMC072															SO-EMC148							SO-EMC286	6982	168					SO-EMC148
SO-EMC258															SO-EMC073	872	6616	5785	4439	118	643	908	357	217	1940	2523	876	141		SO-EMC154	1549	96					SO-EMC069							SO-EMC154	1549	126
SO-EMC266		12028	15802	6482		1584	1650	936		679	2505	1024	31		SO-EMC286	6982	6864	6421	5889	168	909	216	942	2599	623	631	4814	636		SO-EMC156	11444	1016					SO-EMC251							SO-EMC156	11444	542
SO-EMC271																														SO-EMC165							SO-EMC370							SO-EMC165
SO-EMC283	1491	23291	39684	14085	90	1308	7074	2448	49	1435	11666	6089	203		SO-EMC069															SO-EMC167							SO-EMC337	2867	238					SO-EMC167
SO-EMC296															SO-EMC251															SO-EMC168	1731	111					SO-EMC002							SO-EMC168	1731	70
SO-EMC323	17197	12046	27533	21533	2319	2151	3005	4523	6142	3126	8032	3312	287		SO-EMC370															SO-EMC183							SO-AUMC060							SO-EMC183
SO-EMC339															SO-EMC337	2867	4816	11193	1889	238	975	987	169	369	768	1190	190	113		SO-EMC194							SO-EMC147							SO-EMC194
SO-EMC226															SO-EMC002															SO-EMC195							SO-EMC232							SO-EMC195
SO-UMCG061															SO-AUMC060															SO-EMC196							SO-UMCG063	12909	1223					SO-EMC196
															SO-EMC147															SO-EMC198							SO-AUMC028	1625	486					SO-EMC198
SO-EMC054	4162	10578	3180	3157	967	1220	2203	1019	326	444	282	320	44		SO-EMC232															SO-EMC208							SO-EMC009							SO-EMC208
SO-EMC282															SO-UMCG063	12909	20866	17173	9484	1223	3616	5494	1798	7941	7993	6543	3225	369		SO-EMC215							SO-EMC043							SO-EMC215
SO-AUMC046	4627	3702	4121		261	346			287	767																				SO-EMC219							SO-EMC059							SO-EMC219
SO-AUMC053															SO-AUMC028	1625	13697	9007	3729	486	3579	2274	927	524	5768	5210	1756	195		SO-EMC220							SO-EMC080							SO-EMC220
SO-EMC041	2672	9672	6498	1184	397	983	792	666	369	1113	678	491	37		SO-EMC009															SO-EMC224							SO-EMC134							SO-EMC224
SO-AUMC044															SO-EMC043															SO-EMC226							SO-LUMC018							SO-EMC226
															SO-EMC059															SO-EMC229							SO-LUMC027							SO-EMC229
SO-EMC024															SO-EMC080															SO-EMC230	3310	576					SO-UMCG027							SO-EMC230	3310	354
SO-EMC061	2286	10739	10983	1842	178	1486	595	305	509	1192	774	1063	63		SO-EMC134															SO-EMC231	5782	271					SO-UMCG039	3520	313					SO-EMC231	5782	928
SO-EMC090															SO-LUMC018															SO-EMC236							SO-EMC036	206	10					SO-EMC236
SO-EMC110	13085	18971	22228	9648	499	1549	1186	1946	780	1745	1589	2174	126		SO-LUMC027															SO-EMC240							SO-EMC058							SO-EMC240
SO-EMC117															SO-UMCG027															SO-EMC241	739	333					SO-EMC083							SO-EMC241	739	53
SO-EMC127	2369	3696		5298	146	485		597	419	1676		1174	60		SO-UMCG039	3520	5569	5984	2610	313	910	1897	1875	1304	1072	1537	1069	134		SO-EMC243							SO-EMC119							SO-EMC243
SO-EMC318															SO-EMC036	206	1508	1568		10	166	145		11	294	276				SO-EMC246							SO-EMC145							SO-EMC246
SO-EMC088	1635	6196	5404	3161	139	264	293	334	93	245	218	353	47		SO-EMC058															SO-EMC252							SO-EMC146							SO-EMC252
SO-EMC231	5782	16373	31381	7151	271	807	1388	2508	928	1019	1690	13764	39		SO-EMC083															SO-EMC253							SO-AUMC018	831	204					SO-EMC253
SO-AUMC080															SO-EMC119															SO-EMC254	11179	1411					SO-EMC260							SO-EMC254	11179	675
SO-EMC194															SO-EMC145															SO-EMC255							SO-AUMC001							SO-EMC255
SO-EMC253															SO-EMC146															SO-EMC258							SO-AUMC025							SO-EMC258
SO-EMC302															SO-AUMC018	831	4155	3556	2374	204	1708	1489	789	201	1374	2109	871	91		SO-EMC259							SO-AUMC073							SO-EMC259
SO-EMC319															SO-EMC260															SO-EMC263	9804	1069					SO-EMC020	5496	545					SO-EMC263	9804	232
SO-EMC301															SO-AUMC001															SO-EMC264							SO-EMC030	3128	791					SO-EMC264
															SO-AUMC025															SO-EMC265							SO-EMC042	1803	114					SO-EMC265
SO-AUMC013	4410	5757	7437	4346	1038	2140	1852	2074	43	520	1522	1405	115		SO-AUMC073															SO-EMC266							SO-EMC129							SO-EMC266
SO-AUMC022															SO-EMC020	5496	7610	9903	5447	545	808	1000	607	2701	2977	3240	3694	352		SO-EMC268							SO-EMC175							SO-EMC268
SO-EMC021															SO-EMC030	3128	6532		2548	791	1712		2376	786	2084		2365	304		SO-EMC269	2248	262					SO-EMC179							SO-EMC269	2248	277
SO-EMC060															SO-EMC042	1803	5431	10489	4103	114	574	1415	714	464	1370	4901	1423	347		SO-EMC271							SO-EMC223							SO-EMC271
SO-EMC064															SO-EMC129															SO-EMC279							SO-EMC247	3547	324					SO-EMC279
SO-EMC102															SO-EMC175															SO-EMC281							SO-EMC248	3756	509					SO-EMC281
SO-EMC220															SO-EMC179															SO-EMC282							SO-EMC256							SO-EMC282
SO-EMC224															SO-EMC223															SO-EMC283	1491	90					SO-LUMC015	2366	132					SO-EMC283	1491	49
SO-EMC241	739	2889	2661	2372	333	1492	919	579	53	448	384	264	25		SO-EMC247	3547	14836	13959	15245	324	1781	3975	709	685	6302	4340	9237	1113		SO-EMC285							SO-LUMC024							SO-EMC285
SO-LUMC023	6899	4676	10560	10393	33	106	1471	191	1205	212	1707	1227	297		SO-EMC248	3756	5051	14625	2762	509	477	1737	504	324	401	1077	583	34		SO-EMC296							SO-LUMC031	5363	641					SO-EMC296
SO-LUMC032															SO-EMC256															SO-EMC299							SO-LUMC035							SO-EMC299
SO-UMCG004															SO-LUMC015	2366	5134	7390	5548	132	1151	1208	800	215	1666	1914	1443	219		SO-EMC300							SO-UMCG002							SO-EMC300
SO-EMC011															SO-LUMC024															SO-EMC301							SO-UMCG011							SO-EMC301
SO-LUMC008															SO-LUMC031	5363	16207	12563	7578	641	3640	4702	2377	1826	5478	10611	1469	1125		SO-EMC302							SO-UMCG028							SO-EMC302
SO-LUMC030															SO-LUMC035															SO-EMC304							SO-UMCG038	305	10					SO-EMC304
SO-UMCG036															SO-UMCG002															SO-EMC307							SO-AUMC014							SO-EMC307
SO-AUMC016															SO-UMCG011															SO-EMC311	12565	490					SO-EMC006	1947	243					SO-EMC311	12565	940
SO-AUMC024															SO-UMCG028															SO-EMC312							SO-EMC027	7731	627					SO-EMC312
SO-EMC068															SO-UMCG038	305	5834	17779	2328	10	1313	641	478	64	1008	1690	359	100		SO-EMC318							SO-EMC065							SO-EMC318
SO-EMC099																														SO-EMC319							SO-EMC113							SO-EMC319
SO-EMC108															SO-AUMC014															SO-EMC320							SO-EMC122	3150	757					SO-EMC320
SO-EMC139	9616	7196	9673	5367	1360	1669	1750	1188	522	1206	1124	1724	114		SO-EMC006	1947	13537	6586	3156	243	1941	1294	714	486	3919	3923	1969	283		SO-EMC322	26069	1953					SO-EMC188							SO-EMC322	26069	5826
SO-EMC208															SO-EMC027	7731	10504	53025	18532	627	1442	11688	3096	4158	5541	19286	4155	1400		SO-EMC323	17197	2319					SO-EMC245							SO-EMC323	17197	6142
SO-EMC236															SO-EMC065															SO-EMC325							SO-LUMC036							SO-EMC325
SO-EMC269	2248	18004	36321	3263	262	2111	3367	809	277	3981	4366	611	35		SO-EMC113															SO-EMC326	1224						SO-UMCG003							SO-EMC326	1224	932
SO-EMC285															SO-EMC122	3150	6247	7705	5677	757	1553	2042	1234	781	2116	2618	1544	280		SO-EMC328							SO-UMCG024							SO-EMC328
SO-LUMC007	5808	10422	10885	9612	648	2341	2807	1725	512	12081	2422	1383	217		SO-EMC188															SO-EMC331							SO-UMCG045	36296	5903					SO-EMC331
SO-LUMC012															SO-EMC245															SO-EMC339							SO-AUMC007	980	181					SO-EMC339
SO-LUMC016															SO-LUMC036															SO-EMC341	3216	511					SO-AUMC035							SO-EMC341	3216	103
SO-LUMC019	6973	6487	10588	5313	783	1430	1377	1103	259	2542	620	1236	64		SO-UMCG003															SO-EMC344							SO-EMC053	1531	185					SO-EMC344
SO-UMCG006	1115	5934	11146	11140	108	807	1842	1922	387	1311	1017	1473	220		SO-UMCG024															SO-EMC345							SO-EMC115	5424	541					SO-EMC345
SO-UMCG058															SO-UMCG045	36296	13350	20340	13745	5903	4670	5826	5133	10361	5296	3903	9476	1107		SO-EMC348	4804	1139					SO-EMC249	1704	253					SO-EMC348	4804	475
SO-AUMC020	2239	4903		4498	457	1140		872	314	635		698	74		SO-AUMC007	980	7215	11677		181	893	11	209	112	1035	1591	602	59		SO-EMC350							SO-LUMC006							SO-EMC350
SO-EMC100															SO-AUMC035															SO-EMC354	3685	550					SO-AUMC012							SO-EMC354	3685	212
SO-EMC103	15666	45676		10867	1336	6436		5710	1293	5081		6004	181		SO-EMC053	1531	5158	4892		185	771	2105		819	3440	1758				SO-EMC357							SO-AUMC019	4712	352					SO-EMC357
SO-EMC140															SO-EMC115	5424	7190	7364		541	607	1103		1492	2116	4924				SO-EMC361							SO-EMC131							SO-EMC361
SO-EMC167															SO-EMC249	1704	8674	5253		253	833	585		358	811	805				SO-EMC363							SO-EMC294							SO-EMC363
SO-EMC230	3310	6624	8732	2084	576	1179	2951	1167	354	630	931	1640	120		SO-LUMC006															SO-EMC364	2148	1118					SO-LUMC020	1562	251					SO-EMC364	2148	540
SO-EMC396		36830	13222	9950		2711	1829	1869		11458	5537	4644	183		SO-AUMC012															SO-EMC366	9168	2076					SO-LUMC028							SO-EMC366	9168	764
SO-EMC008	2067	7954			376	1666			351	1102					SO-AUMC019	4712	23237	11389	5663	352	2090	2072	679	1690	3465	4379	3049	522		SO-EMC379							SO-UMCG013							SO-EMC379
SO-EMC013															SO-EMC131															SO-EMC383							SO-UMCG016							SO-EMC383
SO-UMCG015															SO-EMC294															SO-EMC384							SO-UMCG044							SO-EMC384
SO-UMCG035															SO-LUMC020	1562	29469	26890	8601	251	4050	4491	2998	450	5368	10077	15967	933		SO-EMC387							SO-AUMC027							SO-EMC387
															SO-LUMC028															SO-EMC388							SO-EMC016							SO-EMC388
SO-AUMC008															SO-UMCG013															SO-EMC394	2510	420					SO-EMC079	6011	632					SO-EMC394	2510	308
SO-AUMC029															SO-UMCG016															SO-EMC396							SO-EMC141							SO-EMC396
SO-EMC014	31549	58001	71597	16872	2551	7451	9901	4882	9008	8058	9637	11273	650		SO-UMCG044															SO-LUMC003							SO-EMC150	2493	546					SO-LUMC003
SO-EMC015															SO-AUMC027															SO-LUMC007	5808	648					SO-EMC152							SO-LUMC007	5808	512
SO-EMC019	2775	9648	8758	3268	99	516	636	650	151	266	413	292	64		SO-EMC016															SO-LUMC008							SO-EMC184							SO-LUMC008
SO-EMC076															SO-EMC079	6011	10105	9910	3354	632	1346	1333	1416	1575	5286	7928	2152	63		SO-LUMC009	684	10					SO-LUMC005							SO-LUMC009	684	361
SO-EMC094															SO-EMC141															SO-LUMC012							SO-LUMC010							SO-LUMC012
SO-EMC105	11085	28469	33815	11923	705	2243	1799	2641	952	1764	1840	4183	275		SO-EMC150	2493	4483	4661	3801	546	628	1751	893	140	775	1143	1168	108		SO-LUMC014	3566	537					SO-LUMC038							SO-LUMC014	3566	1097
SO-EMC107															SO-EMC152															SO-LUMC016							SO-UMCG018	2669	207					SO-LUMC016
SO-EMC165															SO-EMC184															SO-LUMC017							SO-UMCG049							SO-LUMC017
SO-EMC196															SO-LUMC005															SO-LUMC019	6973	783					SO-UMCG053							SO-LUMC019	6973	259
SO-EMC255															SO-LUMC010															SO-LUMC023	6899	33					SO-EMC062							SO-LUMC023	6899	1205
SO-LUMC003															SO-LUMC038															SO-LUMC025														SO-LUMC025
SO-LUMC009	684	9294	2429		10	204	240		361	440	672				SO-UMCG018	2669	4795	6560	6796	207	742	1384	1455	696	1466	2761	850	616		SO-LUMC029							SO-EMC040	14344		13804				SO-LUMC029
SO-LUMC017															SO-UMCG049															SO-LUMC030							SO-EMC047							SO-LUMC030
SO-LUMC033															SO-UMCG053															SO-LUMC032							SO-EMC087							SO-LUMC032
SO-LUMC037	21077	65555	53361	29952	2161	6274	10410	7378	5285	13124	13618	14166	624		SO-EMC062															SO-LUMC033							SO-EMC123							SO-LUMC033
SO-UMCG001	7429	11574	39617	3246	506	1274	2284	325	1287	2392	3371	1585	31																	SO-LUMC037	21077	2161					SO-EMC178	7879		2476				SO-LUMC037	21077	5285
SO-UMCG008																														SO-UMCG001	7429	506					SO-EMC205							SO-UMCG001	7429	1287
SO-UMCG009																														SO-UMCG004							SO-EMC239							SO-UMCG004
SO-UMCG010	4456	8987	6967	5049	1101	1439	1680	1956	1585	2005	522	1866	94																	SO-UMCG006	1115	108					SO-EMC310	10743		3187				SO-UMCG006	1115	387
SO-UMCG012																														SO-UMCG008							SO-EMC313	4956		418				SO-UMCG008
SO-UMCG014																														SO-UMCG009							SO-EMC333							SO-UMCG009
SO-UMCG019																														SO-UMCG010	4456	1101					SO-EMC393							SO-UMCG010	4456	1585
SO-UMCG022	624	8743	7872	4177	127	1224	1613	1348	264	2388	1546	1172	61																	SO-UMCG012							SO-EMC130							SO-UMCG012
SO-UMCG026	1703	9566	6619	4546	120	762	1541	1717	356	1069	2389	2808	209																	SO-UMCG014							SO-EMC189							SO-UMCG014
SO-UMCG057																														SO-UMCG015							SO-EMC191							SO-UMCG015
SO-EMC051																														SO-UMCG019							SO-EMC143							SO-UMCG019
SO-EMC085	1990	15106	12523	4013	63	770	517	232	239	1106	623	1077	32																	SO-UMCG022	624	127					SO-EMC303							SO-UMCG022	624	264
SO-EMC106	10713	28281	77482	23295	123	1258	4615	3545	263	1324	2156	1484	272																	SO-UMCG026	1703	120					SO-EMC368							SO-UMCG026	1703	356
SO-EMC132																														SO-UMCG032							SO-EMC376	24470		5543				SO-UMCG032
SO-EMC154	1549	2082	5521	2807	96	215	1505	639	126	158	265	751	33																	SO-UMCG033							SO-EMC386							SO-UMCG033
SO-EMC168	1731	6421	20178	3622	111	550	646	566	70	357	455	492	132																	SO-UMCG034							SO-AUMC039							SO-UMCG034
SO-EMC240																														SO-UMCG035							SO-AUMC049							SO-UMCG035
SO-LUMC029																														SO-UMCG036							SO-AUMC054	626		30				SO-UMCG036
SO-UMCG032																														SO-UMCG043	1777	226					SO-AUMC068							SO-UMCG043	1777	1185
SO-UMCG033																														SO-UMCG052							SO-AUMC078							SO-UMCG052
SO-AUMC002																														SO-UMCG057							SO-EMC004							SO-UMCG057
SO-EMC010																														SO-UMCG058							SO-EMC017							SO-UMCG058
SO-EMC012																														SO-UMCG059							SO-EMC164	9783		2501				SO-UMCG059
SO-EMC023																														SO-UMCG061							SO-EMC181							SO-UMCG061
SO-EMC111																														SO-UMCG069	426	10					SO-EMC199	27156		7149				SO-UMCG069	426	44
SO-LUMC014	3566	16903			537	2767			1097	8043																											SO-EMC267
SO-LUMC025																														SO-AUMC002							SO-EMC340							SO-AUMC002
SO-UMCG034																														SO-AUMC008							SO-EMC346							SO-AUMC008
SO-UMCG043	1777		16071	6260	226		2361	1191	1185		2716	1562	101																	SO-AUMC013	5757		2140				SO-EMC355							SO-AUMC013	5757		520
SO-EMC063																														SO-AUMC016							SO-EMC359	8416		1184				SO-AUMC016
																														SO-AUMC020	4903		1140				SO-UMCG055							SO-AUMC020	4903		635
																														SO-AUMC022							SO-EMC290							SO-AUMC022
																														SO-AUMC024							SO-EMC049							SO-AUMC024
																														SO-AUMC029							SO-EMC118							SO-AUMC029
																														SO-AUMC037							SO-EMC124	13155		1440				SO-AUMC037
																														SO-AUMC040							SO-EMC162							SO-AUMC040
																														SO-AUMC044							SO-EMC261	16717		16840				SO-AUMC044
																														SO-AUMC046	3702		346				SO-EMC277	13696		3247				SO-AUMC046	3702		767
																														SO-AUMC051							SO-EMC297	23260		2435				SO-AUMC051
																														SO-AUMC053							SO-EMC351							SO-AUMC053
																														SO-AUMC055							SO-EMC352							SO-AUMC055
																														SO-AUMC061							SO-AUMC042							SO-AUMC061
																														SO-AUMC063							SO-AUMC059							SO-AUMC063
																														SO-AUMC070	8345		1101				SO-EMC238							SO-AUMC070	8345		1422
																														SO-AUMC076							SO-AUMC079							SO-AUMC076
																														SO-AUMC077	33741		3008				SO-EMC293	9631		2054				SO-AUMC077	33741		10601
																														SO-AUMC080							SO-EMC330							SO-AUMC080
																														SO-AUMC083							SO-EMC377							SO-AUMC083
																														SO-EMC003							SO-EMC391							SO-EMC003
																														SO-EMC005							SO-UMCG047							SO-EMC005
																														SO-EMC008	7954		1666				SO-EMC033							SO-EMC008	7954		1102
																														SO-EMC010							SO-EMC084							SO-EMC010
																														SO-EMC011							SO-EMC095	8492		1857				SO-EMC011
																														SO-EMC012							SO-EMC135							SO-EMC012
																														SO-EMC013							SO-EMC192	6054		2232				SO-EMC013
																														SO-EMC014	58001		7451				SO-EMC204							SO-EMC014	58001		8058
																														SO-EMC015							SO-EMC262							SO-EMC015
																														SO-EMC019	9648		516				SO-EMC291							SO-EMC019	9648		266
																														SO-EMC021							SO-EMC315	4743		1747				SO-EMC021
																														SO-EMC023							SO-EMC332	10363		1192				SO-EMC023
																														SO-EMC024							SO-EMC334							SO-EMC024
																														SO-EMC026							SO-EMC360							SO-EMC026
																														SO-EMC028							SO-EMC390							SO-EMC028
																														SO-EMC029							SO-EMC395							SO-EMC029
																														SO-EMC035	82964		7036				SO-EMC201							SO-EMC035	82964		6865
																														SO-EMC041	9672		983				SO-EMC039	4994		480				SO-EMC041	9672		1113
																														SO-EMC046							SO-EMC097							SO-EMC046
																														SO-EMC050							SO-EMC121							SO-EMC050
																														SO-EMC051							SO-EMC298	5508		14355				SO-EMC051
																														SO-EMC054	10578		1220				SO-EMC372							SO-EMC054	10578		444
																														SO-EMC060							SO-EMC381							SO-EMC060
																														SO-EMC061	10739		1486				SO-AUMC072							SO-EMC061	10739		1192
																														SO-EMC063							SO-EMC073	6616		643				SO-EMC063
																														SO-EMC064							SO-EMC286	6864		909				SO-EMC064
																														SO-EMC068							SO-EMC069							SO-EMC068
																														SO-EMC070							SO-EMC251							SO-EMC070
																														SO-EMC075							SO-EMC370							SO-EMC075
																														SO-EMC076							SO-EMC337	4816		975				SO-EMC076
																														SO-EMC077							SO-EMC002							SO-EMC077
																														SO-EMC085	15106		770				SO-AUMC060							SO-EMC085	15106		1106
																														SO-EMC086							SO-EMC147							SO-EMC086
																														SO-EMC088	6196		264				SO-EMC232							SO-EMC088	6196		245
																														SO-EMC090							SO-UMCG063	20866		3616				SO-EMC090
																														SO-EMC094							SO-AUMC028	13697		3579				SO-EMC094
																														SO-EMC096							SO-EMC009							SO-EMC096
																														SO-EMC099							SO-EMC043							SO-EMC099
																														SO-EMC100							SO-EMC059							SO-EMC100
																														SO-EMC102							SO-EMC080							SO-EMC102
																														SO-EMC103							SO-EMC134							SO-EMC103
																														SO-EMC105	28469		2243				SO-LUMC018							SO-EMC105	28469		1764
																														SO-EMC106	28281		1258				SO-LUMC027							SO-EMC106	28281		1324
																														SO-EMC107							SO-UMCG027							SO-EMC107
																														SO-EMC108							SO-UMCG039	5569		910				SO-EMC108
																														SO-EMC110	18971		1549				SO-EMC036	1508		166				SO-EMC110	18971		1745
																														SO-EMC111							SO-EMC058							SO-EMC111
																														SO-EMC112	27691		1993				SO-EMC083							SO-EMC112	27691		2144
																														SO-EMC114	26616		3089				SO-EMC119							SO-EMC114	26616		1260
																														SO-EMC116							SO-EMC145							SO-EMC116
																														SO-EMC117							SO-EMC146							SO-EMC117
																														SO-EMC127	3696		485				SO-AUMC018	4155		1708				SO-EMC127	3696		1676
																														SO-EMC132							SO-EMC260							SO-EMC132
																														SO-EMC139	7196		1669				SO-AUMC001							SO-EMC139	7196		1206
																														SO-EMC140							SO-AUMC025							SO-EMC140
																														SO-EMC148							SO-AUMC073							SO-EMC148
																														SO-EMC154	2082		215				SO-EMC020	7610		808				SO-EMC154	2082		158
																														SO-EMC156	21447		5259				SO-EMC030	6532		1712				SO-EMC156	21447		1679
																														SO-EMC165							SO-EMC042	5431		574				SO-EMC165
																														SO-EMC167							SO-EMC129							SO-EMC167
																														SO-EMC168	6421		550				SO-EMC175							SO-EMC168	6421		357
																														SO-EMC183							SO-EMC179							SO-EMC183
																														SO-EMC194							SO-EMC223							SO-EMC194
																														SO-EMC195							SO-EMC247	14836		1781				SO-EMC195
																														SO-EMC196							SO-EMC248	5051		477				SO-EMC196
																														SO-EMC198							SO-EMC256							SO-EMC198
																														SO-EMC208							SO-LUMC015	5134		1151				SO-EMC208
																														SO-EMC215							SO-LUMC024							SO-EMC215
																														SO-EMC219							SO-LUMC031	16207		3640				SO-EMC219
																														SO-EMC220							SO-LUMC035							SO-EMC220
																														SO-EMC224							SO-UMCG002							SO-EMC224
																														SO-EMC226							SO-UMCG011							SO-EMC226
																														SO-EMC229							SO-UMCG028							SO-EMC229
																														SO-EMC230	6624		1179				SO-UMCG038	5834		1313				SO-EMC230	6624		630
																														SO-EMC231	16373		807				SO-AUMC014							SO-EMC231	16373		1019
																														SO-EMC236							SO-EMC006	13537		1941				SO-EMC236
																														SO-EMC240							SO-EMC027	10504		1442				SO-EMC240
																														SO-EMC241	2889		1492				SO-EMC065							SO-EMC241	2889		448
																														SO-EMC243							SO-EMC113							SO-EMC243
																														SO-EMC246							SO-EMC122	6247		1553				SO-EMC246
																														SO-EMC252							SO-EMC188							SO-EMC252
																														SO-EMC253							SO-EMC245							SO-EMC253
																														SO-EMC254	19778		4552				SO-LUMC036							SO-EMC254	19778		2265
																														SO-EMC255							SO-UMCG003							SO-EMC255
																														SO-EMC258							SO-UMCG024							SO-EMC258
																														SO-EMC259							SO-UMCG045	13350		4670				SO-EMC259
																														SO-EMC263	25444		3511				SO-AUMC007	7215		893				SO-EMC263	25444		1822
																														SO-EMC264							SO-AUMC035							SO-EMC264
																														SO-EMC265							SO-EMC053	5158		771				SO-EMC265
																														SO-EMC266	12028		1584				SO-EMC115	7190		607				SO-EMC266	12028		679
																														SO-EMC268							SO-EMC249	8674		833				SO-EMC268
																														SO-EMC269	18004		2111				SO-LUMC006							SO-EMC269	18004		3981
																														SO-EMC271							SO-AUMC012							SO-EMC271
																														SO-EMC279							SO-AUMC019	23237		2090				SO-EMC279
																														SO-EMC281							SO-EMC131							SO-EMC281
																														SO-EMC282							SO-EMC294							SO-EMC282
																														SO-EMC283	23291		1308				SO-LUMC020	29469		4050				SO-EMC283	23291		1435
																														SO-EMC285							SO-LUMC028							SO-EMC285
																														SO-EMC296							SO-UMCG013							SO-EMC296
																														SO-EMC299							SO-UMCG016							SO-EMC299
																														SO-EMC300							SO-UMCG044							SO-EMC300
																														SO-EMC301							SO-AUMC027							SO-EMC301
																														SO-EMC302							SO-EMC016							SO-EMC302
																														SO-EMC304							SO-EMC079	10105		1346				SO-EMC304
																														SO-EMC307							SO-EMC141							SO-EMC307
																														SO-EMC311	26075		2467				SO-EMC150	4483		628				SO-EMC311	26075		3822
																														SO-EMC312							SO-EMC152							SO-EMC312
																														SO-EMC318							SO-EMC184							SO-EMC318
																														SO-EMC319							SO-LUMC005							SO-EMC319
																														SO-EMC320							SO-LUMC010							SO-EMC320
																														SO-EMC322	40167		9874				SO-LUMC038							SO-EMC322	40167		18427
																														SO-EMC323	12046		2151				SO-UMCG018	4795		742				SO-EMC323	12046		3126
																														SO-EMC325							SO-UMCG049							SO-EMC325
																														SO-EMC326	3199		340				SO-UMCG053							SO-EMC326	3199		402
																														SO-EMC328							SO-EMC062							SO-EMC328
																														SO-EMC331														SO-EMC331
																														SO-EMC339							SO-EMC040	26449			4859			SO-EMC339
																														SO-EMC341	7688		1710				SO-EMC047							SO-EMC341	7688		638
																														SO-EMC344							SO-EMC087							SO-EMC344
																														SO-EMC345							SO-EMC123							SO-EMC345
																														SO-EMC348	30196		5235				SO-EMC178	9015			2431			SO-EMC348	30196		13219
																														SO-EMC350							SO-EMC205							SO-EMC350
																														SO-EMC354	18285		1707				SO-EMC239							SO-EMC354	18285		451
																														SO-EMC357							SO-EMC310	9437			2709			SO-EMC357
																														SO-EMC361							SO-EMC313	6806			1218			SO-EMC361
																														SO-EMC363							SO-EMC333							SO-EMC363
																														SO-EMC364	3851		2424				SO-EMC393							SO-EMC364	3851		1674
																														SO-EMC366	24498		2841				SO-EMC130							SO-EMC366	24498		1872
																														SO-EMC379							SO-EMC189							SO-EMC379
																														SO-EMC383							SO-EMC191							SO-EMC383
																														SO-EMC384							SO-EMC143							SO-EMC384
																														SO-EMC387							SO-EMC303							SO-EMC387
																														SO-EMC388							SO-EMC368							SO-EMC388
																														SO-EMC394	7201		806				SO-EMC376							SO-EMC394	7201		164
																														SO-EMC396	36830		2711				SO-EMC386							SO-EMC396	36830		11458
																														SO-LUMC003							SO-AUMC039							SO-LUMC003
																														SO-LUMC007	10422		2341				SO-AUMC049							SO-LUMC007	10422		12081
																														SO-LUMC008							SO-AUMC054	3785			151			SO-LUMC008
																														SO-LUMC009	9294		204				SO-AUMC068							SO-LUMC009	9294		440
																														SO-LUMC012							SO-AUMC078							SO-LUMC012
																														SO-LUMC014	16903		2767				SO-EMC004							SO-LUMC014	16903		8043
																														SO-LUMC016							SO-EMC017							SO-LUMC016
																														SO-LUMC017							SO-EMC164	12492			4163			SO-LUMC017
																														SO-LUMC019	6487		1430				SO-EMC181							SO-LUMC019	6487		2542
																														SO-LUMC023	4676		106				SO-EMC199	20247			5487			SO-LUMC023	4676		212
																														SO-LUMC025							SO-EMC267							SO-LUMC025
																														SO-LUMC029							SO-EMC340							SO-LUMC029
																														SO-LUMC030							SO-EMC346							SO-LUMC030
																														SO-LUMC032							SO-EMC355							SO-LUMC032
																														SO-LUMC033							SO-EMC359	10620			3184			SO-LUMC033
																														SO-LUMC037	65555		6274				SO-UMCG055							SO-LUMC037	65555		13124
																														SO-UMCG001	11574		1274				SO-EMC290							SO-UMCG001	11574		2392
																														SO-UMCG004							SO-EMC049							SO-UMCG004
																														SO-UMCG006	5934		807				SO-EMC118							SO-UMCG006	5934		1311
																														SO-UMCG008							SO-EMC124	9534			1427			SO-UMCG008
																														SO-UMCG009							SO-EMC162							SO-UMCG009
																														SO-UMCG010	8987		1439				SO-EMC261							SO-UMCG010	8987		2005
																														SO-UMCG012							SO-EMC277	13622			2373			SO-UMCG012
																														SO-UMCG014							SO-EMC297	15804			1572			SO-UMCG014
																														SO-UMCG015							SO-EMC351							SO-UMCG015
																														SO-UMCG019							SO-EMC352							SO-UMCG019
																														SO-UMCG022	8743		1224				SO-AUMC042							SO-UMCG022	8743		2388
																														SO-UMCG026	9566		762				SO-AUMC059							SO-UMCG026	9566		1069
																														SO-UMCG032							SO-EMC238							SO-UMCG032
																														SO-UMCG033							SO-AUMC079							SO-UMCG033
																														SO-UMCG034							SO-EMC293							SO-UMCG034
																														SO-UMCG035							SO-EMC330							SO-UMCG035
																														SO-UMCG036							SO-EMC377							SO-UMCG036
																														SO-UMCG043							SO-EMC391							SO-UMCG043
																														SO-UMCG052							SO-UMCG047							SO-UMCG052
																														SO-UMCG057							SO-EMC033							SO-UMCG057
																														SO-UMCG058							SO-EMC084							SO-UMCG058
																														SO-UMCG059							SO-EMC095	13282			4075			SO-UMCG059
																														SO-UMCG061							SO-EMC135							SO-UMCG061
																														SO-UMCG069	3993		326				SO-EMC192	20077			8708			SO-UMCG069	3993		292
																																					SO-EMC204
																														SO-AUMC002							SO-EMC262							SO-AUMC002
																														SO-AUMC008							SO-EMC291							SO-AUMC008
																														SO-AUMC013	7437			1852			SO-EMC315	15895			6983			SO-AUMC013	7437			1522
																														SO-AUMC016							SO-EMC332	18106			2011			SO-AUMC016
																														SO-AUMC020							SO-EMC334							SO-AUMC020
																														SO-AUMC022							SO-EMC360							SO-AUMC022
																														SO-AUMC024							SO-EMC390							SO-AUMC024
																														SO-AUMC029							SO-EMC395							SO-AUMC029
																														SO-AUMC037							SO-EMC201							SO-AUMC037
																														SO-AUMC040							SO-EMC039	6265			1106			SO-AUMC040
																														SO-AUMC044							SO-EMC097							SO-AUMC044
																														SO-AUMC046	4121			609			SO-EMC121							SO-AUMC046	4121			656
																														SO-AUMC051							SO-EMC298	5877			1402			SO-AUMC051
																														SO-AUMC053							SO-EMC372							SO-AUMC053
																														SO-AUMC055							SO-EMC381							SO-AUMC055
																														SO-AUMC061							SO-AUMC072							SO-AUMC061
																														SO-AUMC063							SO-EMC073	5785			908			SO-AUMC063
																														SO-AUMC070	6830			1202			SO-EMC286	6421			216			SO-AUMC070	6830			2159
																														SO-AUMC076							SO-EMC069							SO-AUMC076
																														SO-AUMC077							SO-EMC251							SO-AUMC077
																														SO-AUMC080							SO-EMC370							SO-AUMC080
																														SO-AUMC083							SO-EMC337	11193			987			SO-AUMC083
																														SO-EMC003							SO-EMC002							SO-EMC003
																														SO-EMC005							SO-AUMC060							SO-EMC005
																														SO-EMC008	16390			3117			SO-EMC147							SO-EMC008	16390			1446
																														SO-EMC010							SO-EMC232							SO-EMC010
																														SO-EMC011							SO-UMCG063	17173			5494			SO-EMC011
																														SO-EMC012							SO-AUMC028	9007			2274			SO-EMC012
																														SO-EMC013							SO-EMC009							SO-EMC013
																														SO-EMC014	71597			9901			SO-EMC043							SO-EMC014	71597			9637
																														SO-EMC015							SO-EMC059							SO-EMC015
																														SO-EMC019	8758			636			SO-EMC080							SO-EMC019	8758			413
																														SO-EMC021							SO-EMC134							SO-EMC021
																														SO-EMC023							SO-LUMC018							SO-EMC023
																														SO-EMC024							SO-LUMC027							SO-EMC024
																														SO-EMC026							SO-UMCG027							SO-EMC026
																														SO-EMC028							SO-UMCG039	5984			1897			SO-EMC028
																														SO-EMC029							SO-EMC036	1568			145			SO-EMC029
																														SO-EMC035	43833			6174			SO-EMC058							SO-EMC035	43833			5173
																														SO-EMC041	6498			792			SO-EMC083							SO-EMC041	6498			678
																														SO-EMC046							SO-EMC119							SO-EMC046
																														SO-EMC050							SO-EMC145							SO-EMC050
																														SO-EMC051							SO-EMC146							SO-EMC051
																														SO-EMC054	3180			2203			SO-AUMC018	3556			1489			SO-EMC054	3180			282
																														SO-EMC060							SO-EMC260							SO-EMC060
																														SO-EMC061	10983			595			SO-AUMC001							SO-EMC061	10983			774
																														SO-EMC063							SO-AUMC025							SO-EMC063
																														SO-EMC064							SO-AUMC073							SO-EMC064
																														SO-EMC068							SO-EMC020	9903			1000			SO-EMC068
																														SO-EMC070							SO-EMC030							SO-EMC070
																														SO-EMC075							SO-EMC042	10489			1415			SO-EMC075
																														SO-EMC076							SO-EMC129							SO-EMC076
																														SO-EMC077							SO-EMC175							SO-EMC077
																														SO-EMC085	12523			517			SO-EMC179							SO-EMC085	12523			623
																														SO-EMC086							SO-EMC223							SO-EMC086
																														SO-EMC088	5404			293			SO-EMC247	13959			3975			SO-EMC088	5404			218
																														SO-EMC090							SO-EMC248	14625			1737			SO-EMC090
																														SO-EMC094							SO-EMC256							SO-EMC094
																														SO-EMC096							SO-LUMC015	7390			1208			SO-EMC096
																														SO-EMC099							SO-LUMC024							SO-EMC099
																														SO-EMC100							SO-LUMC031	12563			4702			SO-EMC100
																														SO-EMC102							SO-LUMC035							SO-EMC102
																														SO-EMC103	22873			2948			SO-UMCG002							SO-EMC103	22873			2174
																														SO-EMC105	33815			1799			SO-UMCG011							SO-EMC105	33815			1840
																														SO-EMC106	77482			4615			SO-UMCG028							SO-EMC106	77482			2156
																														SO-EMC107							SO-UMCG038	17779			641			SO-EMC107
																														SO-EMC108							SO-AUMC014							SO-EMC108
																														SO-EMC110	22228			1186			SO-EMC006	6586			1294			SO-EMC110	22228			1589
																														SO-EMC111							SO-EMC027	53025			11688			SO-EMC111
																														SO-EMC112	30231			2780			SO-EMC065							SO-EMC112	30231			2164
																														SO-EMC114	12019			809			SO-EMC113							SO-EMC114	12019			578
																														SO-EMC116							SO-EMC122	7705			2042			SO-EMC116
																														SO-EMC117							SO-EMC188							SO-EMC117
																														SO-EMC127							SO-EMC245							SO-EMC127
																														SO-EMC132							SO-LUMC036							SO-EMC132
																														SO-EMC139	9673			1750			SO-UMCG003							SO-EMC139	9673			1124
																														SO-EMC140							SO-UMCG024							SO-EMC140
																														SO-EMC148							SO-UMCG045	20340			5826			SO-EMC148
																														SO-EMC154	5521			1505			SO-AUMC007	11677			11			SO-EMC154	5521			265
																														SO-EMC156	25677			8700			SO-AUMC035							SO-EMC156	25677			2894
																														SO-EMC165							SO-EMC053	4892			2105			SO-EMC165
																														SO-EMC167							SO-EMC115	7364			1103			SO-EMC167
																														SO-EMC168	20178			646			SO-EMC249	5253			585			SO-EMC168	20178			455
																														SO-EMC183							SO-LUMC006							SO-EMC183
																														SO-EMC194							SO-AUMC012							SO-EMC194
																														SO-EMC195							SO-AUMC019	11389			2072			SO-EMC195
																														SO-EMC196							SO-EMC131							SO-EMC196
																														SO-EMC198							SO-EMC294							SO-EMC198
																														SO-EMC208							SO-LUMC020	26890			4491			SO-EMC208
																														SO-EMC215							SO-LUMC028							SO-EMC215
																														SO-EMC219							SO-UMCG013							SO-EMC219
																														SO-EMC220							SO-UMCG016							SO-EMC220
																														SO-EMC224							SO-UMCG044							SO-EMC224
																														SO-EMC226							SO-AUMC027							SO-EMC226
																														SO-EMC229							SO-EMC016							SO-EMC229
																														SO-EMC230	8732			2951			SO-EMC079	9910			1333			SO-EMC230	8732			931
																														SO-EMC231	31381			1388			SO-EMC141							SO-EMC231	31381			1690
																														SO-EMC236							SO-EMC150	4661			1751			SO-EMC236
																														SO-EMC240							SO-EMC152							SO-EMC240
																														SO-EMC241	2661			919			SO-EMC184							SO-EMC241	2661			384
																														SO-EMC243							SO-LUMC005							SO-EMC243
																														SO-EMC246							SO-LUMC010							SO-EMC246
																														SO-EMC252							SO-LUMC038							SO-EMC252
																														SO-EMC253							SO-UMCG018	6560			1384			SO-EMC253
																														SO-EMC254	20355			4239			SO-UMCG049							SO-EMC254	20355			3420
																														SO-EMC255							SO-UMCG053							SO-EMC255
																														SO-EMC258							SO-EMC062							SO-EMC258
																														SO-EMC259														SO-EMC259
																														SO-EMC263	25138			6422			SO-EMC040	20409				5861		SO-EMC263	25138			1115
																														SO-EMC264							SO-EMC047							SO-EMC264
																														SO-EMC265							SO-EMC087							SO-EMC265
																														SO-EMC266	15802			1650			SO-EMC123							SO-EMC266	15802			2505
																														SO-EMC268							SO-EMC178	4859				1295		SO-EMC268
																														SO-EMC269	36321			3367			SO-EMC205							SO-EMC269	36321			4366
																														SO-EMC271							SO-EMC239							SO-EMC271
																														SO-EMC279							SO-EMC310	4123				1024		SO-EMC279
																														SO-EMC281							SO-EMC313	2436				415		SO-EMC281
																														SO-EMC282							SO-EMC333							SO-EMC282
																														SO-EMC283	39684			7074			SO-EMC393							SO-EMC283	39684			11666
																														SO-EMC285							SO-EMC130							SO-EMC285
																														SO-EMC296							SO-EMC189							SO-EMC296
																														SO-EMC299							SO-EMC191							SO-EMC299
																														SO-EMC300							SO-EMC143							SO-EMC300
																														SO-EMC301							SO-EMC303							SO-EMC301
																														SO-EMC302							SO-EMC368							SO-EMC302
																														SO-EMC304							SO-EMC376	37807				2516		SO-EMC304
																														SO-EMC307							SO-EMC386							SO-EMC307
																														SO-EMC311	29952			2261			SO-AUMC039							SO-EMC311	29952			4590
																														SO-EMC312							SO-AUMC049							SO-EMC312
																														SO-EMC318							SO-AUMC054	1467				52		SO-EMC318
																														SO-EMC319							SO-AUMC068							SO-EMC319
																														SO-EMC320							SO-AUMC078							SO-EMC320
																														SO-EMC322	26554			11993			SO-EMC004							SO-EMC322	26554			14281
																														SO-EMC323	27533			3005			SO-EMC017							SO-EMC323	27533			8032
																														SO-EMC325							SO-EMC164	18905				3257		SO-EMC325
																														SO-EMC326	4134			183			SO-EMC181							SO-EMC326	4134			267
																														SO-EMC328							SO-EMC199	21261				2589		SO-EMC328
																														SO-EMC331							SO-EMC267							SO-EMC331
																														SO-EMC339							SO-EMC340							SO-EMC339
																														SO-EMC341	12949			6802			SO-EMC346							SO-EMC341	12949			3040
																														SO-EMC344							SO-EMC355							SO-EMC344
																														SO-EMC345							SO-EMC359	4570				1703		SO-EMC345
																														SO-EMC348	34302			7240			SO-UMCG055							SO-EMC348	34302			10477
																														SO-EMC350							SO-EMC290							SO-EMC350
																														SO-EMC354	10357			3844			SO-EMC049							SO-EMC354	10357			782
																														SO-EMC357							SO-EMC118							SO-EMC357
																														SO-EMC361							SO-EMC124	9906				1001		SO-EMC361
																														SO-EMC363							SO-EMC162							SO-EMC363
																														SO-EMC364	4109			2344			SO-EMC261	38523				4792		SO-EMC364	4109			1694
																														SO-EMC366	37974			6053			SO-EMC277	3504				926		SO-EMC366	37974			6033
																														SO-EMC379							SO-EMC297	11250				2284		SO-EMC379
																														SO-EMC383							SO-EMC351							SO-EMC383
																														SO-EMC384							SO-EMC352							SO-EMC384
																														SO-EMC387							SO-AUMC042							SO-EMC387
																														SO-EMC388							SO-AUMC059							SO-EMC388
																														SO-EMC394	3038			590			SO-EMC238							SO-EMC394	3038			139
																														SO-EMC396	13222			1829			SO-AUMC079							SO-EMC396	13222			5537
																														SO-LUMC003							SO-EMC293	6342				2056		SO-LUMC003
																														SO-LUMC007	10885			2807			SO-EMC330							SO-LUMC007	10885			2422
																														SO-LUMC008							SO-EMC377							SO-LUMC008
																														SO-LUMC009	2429			240			SO-EMC391							SO-LUMC009	2429			672
																														SO-LUMC012							SO-UMCG047							SO-LUMC012
																														SO-LUMC014							SO-EMC033							SO-LUMC014
																														SO-LUMC016							SO-EMC084							SO-LUMC016
																														SO-LUMC017							SO-EMC095	10189				2670		SO-LUMC017
																														SO-LUMC019	10588			1377			SO-EMC135							SO-LUMC019	10588			620
																														SO-LUMC023	10560			1471			SO-EMC192	5081				2840		SO-LUMC023	10560			1707
																														SO-LUMC025							SO-EMC204							SO-LUMC025
																														SO-LUMC029							SO-EMC262							SO-LUMC029
																														SO-LUMC030							SO-EMC291							SO-LUMC030
																														SO-LUMC032							SO-EMC315	5955				3853		SO-LUMC032
																														SO-LUMC033							SO-EMC332	11771				1238		SO-LUMC033
																														SO-LUMC037	53361			10410			SO-EMC334							SO-LUMC037	53361			13618
																														SO-UMCG001	39617			2284			SO-EMC360							SO-UMCG001	39617			3371
																														SO-UMCG004							SO-EMC390							SO-UMCG004
																														SO-UMCG006	11146			1842			SO-EMC395							SO-UMCG006	11146			1017
																														SO-UMCG008							SO-EMC201							SO-UMCG008
																														SO-UMCG009							SO-EMC039	2744				2018		SO-UMCG009
																														SO-UMCG010	6967			1680			SO-EMC097							SO-UMCG010	6967			522
																														SO-UMCG012							SO-EMC121							SO-UMCG012
																														SO-UMCG014							SO-EMC298	4510				788		SO-UMCG014
																														SO-UMCG015							SO-EMC372							SO-UMCG015
																														SO-UMCG019							SO-EMC381							SO-UMCG019
																														SO-UMCG022	7872			1613			SO-AUMC072							SO-UMCG022	7872			1546
																														SO-UMCG026	6619			1541			SO-EMC073	4439				357		SO-UMCG026	6619			2389
																														SO-UMCG032							SO-EMC286	5889				942		SO-UMCG032
																														SO-UMCG033							SO-EMC069							SO-UMCG033
																														SO-UMCG034							SO-EMC251							SO-UMCG034
																														SO-UMCG035							SO-EMC370							SO-UMCG035
																														SO-UMCG036							SO-EMC337	1889				169		SO-UMCG036
																														SO-UMCG043	16071			2361			SO-EMC002							SO-UMCG043	16071			2716
																														SO-UMCG052							SO-AUMC060							SO-UMCG052
																														SO-UMCG057							SO-EMC147							SO-UMCG057
																														SO-UMCG058							SO-EMC232							SO-UMCG058
																														SO-UMCG059							SO-UMCG063	9484				1798		SO-UMCG059
																														SO-UMCG061							SO-AUMC028	3729				927		SO-UMCG061
																														SO-UMCG069	8984			1480			SO-EMC009							SO-UMCG069	8984			1394
																																					SO-EMC043
																														SO-AUMC002							SO-EMC059							SO-AUMC002
																														SO-AUMC008							SO-EMC080							SO-AUMC008
																														SO-AUMC013	4346				2074		SO-EMC134							SO-AUMC013	4346				1405
																														SO-AUMC016							SO-LUMC018							SO-AUMC016
																														SO-AUMC020	4498				872		SO-LUMC027							SO-AUMC020	4498				698
																														SO-AUMC022							SO-UMCG027							SO-AUMC022
																														SO-AUMC024							SO-UMCG039	2610				1875		SO-AUMC024
																														SO-AUMC029							SO-EMC036	3817				786		SO-AUMC029
																														SO-AUMC037							SO-EMC058							SO-AUMC037
																														SO-AUMC040							SO-EMC083							SO-AUMC040
																														SO-AUMC044							SO-EMC119							SO-AUMC044
																														SO-AUMC046							SO-EMC145							SO-AUMC046
																														SO-AUMC051							SO-EMC146							SO-AUMC051
																														SO-AUMC053							SO-AUMC018	2374				789		SO-AUMC053
																														SO-AUMC055							SO-EMC260							SO-AUMC055
																														SO-AUMC061							SO-AUMC001							SO-AUMC061
																														SO-AUMC063							SO-AUMC025							SO-AUMC063
																														SO-AUMC070	7864				1140		SO-AUMC073							SO-AUMC070	7864				1637
																														SO-AUMC076							SO-EMC020	5447				607		SO-AUMC076
																														SO-AUMC077	7980				1645		SO-EMC030	2548				2376		SO-AUMC077	7980				4862
																														SO-AUMC080							SO-EMC042	4103				714		SO-AUMC080
																														SO-AUMC083							SO-EMC129							SO-AUMC083
																														SO-EMC003							SO-EMC175							SO-EMC003
																														SO-EMC005							SO-EMC179							SO-EMC005
																														SO-EMC008	1944				556		SO-EMC223							SO-EMC008	1944				773
																														SO-EMC010							SO-EMC247	15245				709		SO-EMC010
																														SO-EMC011							SO-EMC248	2762				504		SO-EMC011
																														SO-EMC012							SO-EMC256							SO-EMC012
																														SO-EMC013							SO-LUMC015	5548				800		SO-EMC013
																														SO-EMC014	16872				4882		SO-LUMC024							SO-EMC014	16872				11273
																														SO-EMC015							SO-LUMC031	7578				2377		SO-EMC015
																														SO-EMC019	3268				650		SO-LUMC035							SO-EMC019	3268				292
																														SO-EMC021							SO-UMCG002							SO-EMC021
																														SO-EMC023							SO-UMCG011							SO-EMC023
																														SO-EMC024							SO-UMCG028							SO-EMC024
																														SO-EMC026							SO-UMCG038	2328				478		SO-EMC026
																														SO-EMC028							SO-AUMC014							SO-EMC028
																														SO-EMC029							SO-EMC006	3156				714		SO-EMC029
																														SO-EMC035	23198				7580		SO-EMC027	18532				3096		SO-EMC035	23198				10518
																														SO-EMC041	1184				666		SO-EMC065							SO-EMC041	1184				491
																														SO-EMC046							SO-EMC113							SO-EMC046
																														SO-EMC050							SO-EMC122	5677				1234		SO-EMC050
																														SO-EMC051							SO-EMC188							SO-EMC051
																														SO-EMC054	3157				1019		SO-EMC245							SO-EMC054	3157				320
																														SO-EMC060							SO-LUMC036							SO-EMC060
																														SO-EMC061	1842				305		SO-UMCG003							SO-EMC061	1842				1063
																														SO-EMC063							SO-UMCG024							SO-EMC063
																														SO-EMC064							SO-UMCG045	13745				5133		SO-EMC064
																														SO-EMC068							SO-AUMC007	1567				209		SO-EMC068
																														SO-EMC070							SO-AUMC035							SO-EMC070
																														SO-EMC075							SO-EMC053	3189				762		SO-EMC075
																														SO-EMC076							SO-EMC115	7989				1830		SO-EMC076
																														SO-EMC077							SO-EMC249	1519				353		SO-EMC077
																														SO-EMC085	4013				232		SO-LUMC006							SO-EMC085	4013				1077
																														SO-EMC086							SO-AUMC012							SO-EMC086
																														SO-EMC088	3161				334		SO-AUMC019	5663				679		SO-EMC088	3161				353
																														SO-EMC090							SO-EMC131							SO-EMC090
																														SO-EMC094							SO-EMC294							SO-EMC094
																														SO-EMC096							SO-LUMC020	8601				2998		SO-EMC096
																														SO-EMC099							SO-LUMC028							SO-EMC099
																														SO-EMC100							SO-UMCG013							SO-EMC100
																														SO-EMC102							SO-UMCG016							SO-EMC102
																														SO-EMC103	10867				5710		SO-UMCG044							SO-EMC103	10867				6004
																														SO-EMC105	11923				2641		SO-AUMC027							SO-EMC105	11923				4183
																														SO-EMC106	23295				3545		SO-EMC016							SO-EMC106	23295				1484
																														SO-EMC107							SO-EMC079	3354				1416		SO-EMC107
																														SO-EMC108							SO-EMC141							SO-EMC108
																														SO-EMC110	9648				1946		SO-EMC150	3801				893		SO-EMC110	9648				2174
																														SO-EMC111							SO-EMC152							SO-EMC111
																														SO-EMC112	5028				1349		SO-EMC184							SO-EMC112	5028				938
																														SO-EMC114	4297				2066		SO-LUMC005							SO-EMC114	4297				1774
																														SO-EMC116							SO-LUMC010							SO-EMC116
																														SO-EMC117							SO-LUMC038							SO-EMC117
																														SO-EMC127	5298				597		SO-UMCG018	6796				1455		SO-EMC127	5298				1174
																														SO-EMC132							SO-UMCG049							SO-EMC132
																														SO-EMC139	5367				1188		SO-UMCG053							SO-EMC139	5367				1724
																														SO-EMC140							SO-EMC062							SO-EMC140
																														SO-EMC148														SO-EMC148
																														SO-EMC154	2807				639									SO-EMC154	2807				751
																														SO-EMC156														SO-EMC156
																														SO-EMC165														SO-EMC165
																														SO-EMC167														SO-EMC167
																														SO-EMC168	3622				566									SO-EMC168	3622				492
																														SO-EMC183														SO-EMC183
																														SO-EMC194														SO-EMC194
																														SO-EMC195														SO-EMC195
																														SO-EMC196														SO-EMC196
																														SO-EMC198														SO-EMC198
																														SO-EMC208														SO-EMC208
																														SO-EMC215														SO-EMC215
																														SO-EMC219														SO-EMC219
																														SO-EMC220														SO-EMC220
																														SO-EMC224														SO-EMC224
																														SO-EMC226														SO-EMC226
																														SO-EMC229														SO-EMC229
																														SO-EMC230	2084				1167									SO-EMC230	2084				1640
																														SO-EMC231	7151				2508									SO-EMC231	7151				13764
																														SO-EMC236														SO-EMC236
																														SO-EMC240														SO-EMC240
																														SO-EMC241	2372				579									SO-EMC241	2372				264
																														SO-EMC243														SO-EMC243
																														SO-EMC246														SO-EMC246
																														SO-EMC252														SO-EMC252
																														SO-EMC253														SO-EMC253
																														SO-EMC254	7860				5244									SO-EMC254	7860				3571
																														SO-EMC255														SO-EMC255
																														SO-EMC258														SO-EMC258
																														SO-EMC259														SO-EMC259
																														SO-EMC263	10249				4276									SO-EMC263	10249				1788
																														SO-EMC264														SO-EMC264
																														SO-EMC265														SO-EMC265
																														SO-EMC266	6482				936									SO-EMC266	6482				1024
																														SO-EMC268														SO-EMC268
																														SO-EMC269	3263				809									SO-EMC269	3263				611
																														SO-EMC271														SO-EMC271
																														SO-EMC279														SO-EMC279
																														SO-EMC281														SO-EMC281
																														SO-EMC282														SO-EMC282
																														SO-EMC283	14085				2448									SO-EMC283	14085				6089
																														SO-EMC285														SO-EMC285
																														SO-EMC296														SO-EMC296
																														SO-EMC299														SO-EMC299
																														SO-EMC300														SO-EMC300
																														SO-EMC301														SO-EMC301
																														SO-EMC302														SO-EMC302
																														SO-EMC304														SO-EMC304
																														SO-EMC307														SO-EMC307
																														SO-EMC311	29739				4185									SO-EMC311	29739				5852
																														SO-EMC312														SO-EMC312
																														SO-EMC318														SO-EMC318
																														SO-EMC319														SO-EMC319
																														SO-EMC320														SO-EMC320
																														SO-EMC322	21921				4516									SO-EMC322	21921				5195
																														SO-EMC323	21533				4523									SO-EMC323	21533				3312
																														SO-EMC325														SO-EMC325
																														SO-EMC326	3278				259									SO-EMC326	3278				331
																														SO-EMC328														SO-EMC328
																														SO-EMC331														SO-EMC331
																														SO-EMC339														SO-EMC339
																														SO-EMC341	10286				4358									SO-EMC341	10286				3698
																														SO-EMC344														SO-EMC344
																														SO-EMC345														SO-EMC345
																														SO-EMC348	7222				2228									SO-EMC348	7222				1887
																														SO-EMC350														SO-EMC350
																														SO-EMC354	14548				1949									SO-EMC354	14548				413
																														SO-EMC357														SO-EMC357
																														SO-EMC361														SO-EMC361
																														SO-EMC363														SO-EMC363
																														SO-EMC364	6001				72									SO-EMC364	6001				2005
																														SO-EMC366	13080				1869									SO-EMC366	13080				378
																														SO-EMC379														SO-EMC379
																														SO-EMC383														SO-EMC383
																														SO-EMC384														SO-EMC384
																														SO-EMC387														SO-EMC387
																														SO-EMC388														SO-EMC388
																														SO-EMC394	2263				236									SO-EMC394	2263				188
																														SO-EMC396	9950				1869									SO-EMC396	9950				4644
																														SO-LUMC003														SO-LUMC003
																														SO-LUMC007	9612				1725									SO-LUMC007	9612				1383
																														SO-LUMC008														SO-LUMC008
																														SO-LUMC009														SO-LUMC009
																														SO-LUMC012														SO-LUMC012
																														SO-LUMC014														SO-LUMC014
																														SO-LUMC016														SO-LUMC016
																														SO-LUMC017														SO-LUMC017
																														SO-LUMC019	5313				1103									SO-LUMC019	5313				1236
																														SO-LUMC023	10393				191									SO-LUMC023	10393				1227
																														SO-LUMC025														SO-LUMC025
																														SO-LUMC029														SO-LUMC029
																														SO-LUMC030														SO-LUMC030
																														SO-LUMC032														SO-LUMC032
																														SO-LUMC033														SO-LUMC033
																														SO-LUMC037	29952				7378									SO-LUMC037	29952				14166
																														SO-UMCG001	3246				325									SO-UMCG001	3246				1585
																														SO-UMCG004														SO-UMCG004
																														SO-UMCG006	11140				1922									SO-UMCG006	11140				1473
																														SO-UMCG008														SO-UMCG008
																														SO-UMCG009														SO-UMCG009
																														SO-UMCG010	5049				1956									SO-UMCG010	5049				1866
																														SO-UMCG012														SO-UMCG012
																														SO-UMCG014														SO-UMCG014
																														SO-UMCG015														SO-UMCG015
																														SO-UMCG019														SO-UMCG019
																														SO-UMCG022	4177				1348									SO-UMCG022	4177				1172
																														SO-UMCG026	4546				1717									SO-UMCG026	4546				2808
																														SO-UMCG032														SO-UMCG032
																														SO-UMCG033														SO-UMCG033
																														SO-UMCG034														SO-UMCG034
																														SO-UMCG035														SO-UMCG035
																														SO-UMCG036														SO-UMCG036
																														SO-UMCG043	6260				1191									SO-UMCG043	6260				1562
																														SO-UMCG052														SO-UMCG052
																														SO-UMCG057														SO-UMCG057
																														SO-UMCG058														SO-UMCG058
																														SO-UMCG059														SO-UMCG059
																														SO-UMCG061														SO-UMCG061
																														SO-UMCG069	1641				502									SO-UMCG069	1641				295

## Sheet: Figure 6
Figure 6b					Figure 6c					Figure 6d
	BL	7D	28D			BL	7D	28D			anc - 7D	anc - 28D	BA.1 - 7D	BA.1 - 28D	BA.5 - 7D	BA.5 - 28D	XBB.1.5 - 7D	XBB.1.5 - 28D
SO-AUMC075	3730	3610	4760		SO-AUMC075	1.162		1.82		SO-AUMC061	3498	3405	816	1153	746	1294	219	291
SO-EMC045	4230	6420	7700		SO-EMC045	0.327		0.406		SO-AUMC070	5014	6444	980	1118	1350	2295	211	587
SO-EMC158	853	5780	6500		SO-EMC158		0.695	0.51		SO-EMC112	4474	4895	1118	1931	714	5730	623	864
SO-EMC308	1310	1950			SO-EMC308	2.482	7.607			SO-EMC195	2834		448		918		48
SO-EMC136	1690	1020	1920		SO-EMC136	0.298	5.055	0.161		SO-EMC243	1726	2158	58	330	179	585	10	79
SO-AUMC003	1500	770			SO-AUMC003	0.395	0.487			SO-EMC252	2418		195		730		11
SO-EMC001	1290	3940	3500		SO-EMC001	0.024	1.127	0.14		SO-EMC264	3528	7035	2092	1789	2388	2598	723	526
SO-EMC074	2540	8440	5380		SO-EMC074	0.01	0.274	0.15		SO-EMC312	5959	5204	963	1918	8197	1495	906	513
SO-EMC091	2490	4580	3760		SO-EMC091	0.195		0.483		SO-EMC357	5728	5868	1669	2058	2129	2586	473	447
SO-EMC137	362	1760	3180		SO-EMC137	0.151	2.586	0.808		SO-EMC364	3459	4040	316	525	2271	2177	70	129
SO-EMC206	1970	5800	4720		SO-EMC206	0.402	0.563	0.241		SO-EMC383	5306	4902	1451	1789	1057	1832	664	628
SO-EMC211	2420	3660	4350		SO-EMC211	0.071	0.656	1.021		SO-EMC388	5152	3470	1656	2466	1053	649	251	394

## Sheet: Supplementary Figure S2
Supplementary Figure S2a																										Supplementary Figure S2b
	BL	7D	28D	3M	BL	7D	28D	3M	BL	7D	28D	3M	BL	7D	28D	3M	BL	7D	28D	3M	BL	7D	28D	3M			BL	7D	28D	3M	BL	7D	28D	3M	BL	7D	28D	3M	BL	7D	28D	3M	BL	7D	28D	3M	BL	7D	28D
SO-AUMC061	11100	22300	21900	13700																						SO-EMC040	30000	23400	38600	24800
SO-AUMC070	8720	17200	14400	13200																						SO-EMC047	7460	20400	19000	9600
SO-EMC112	8190	22800	21200	14900																						SO-EMC087	5520	17300	21000	13100
SO-EMC195	5580	12100	12600	8380																						SO-EMC123	2720			6020
SO-EMC243	25200	32200	28000	33400																						SO-EMC178	12400	28400	31400	15700
SO-EMC252	5040	12100	19700	13400																						SO-EMC205	7960	34800	27400	12400
SO-EMC264	4280	28200	22800	14100																						SO-EMC239	3980	11300	16800	16800
SO-EMC312	11300	35200	34200	30200																						SO-EMC310	2260	10300	13200	4180
SO-EMC357	1670	9360	38000	26800																						SO-EMC313	248	11600	20400	6240
SO-EMC364	1950	2800	5040	3780																						SO-EMC333	248	14100	10600	7140
SO-EMC383	8070	14200	17200	15100																						SO-EMC393	1370	13000	21000	9800
SO-EMC388	11300	26400	24800	17800																						SO-EMC130		23600	53200
SO-UMCG052	1160	7620	4080	2420																						SO-EMC189	14200	17700	34800
SO-EMC028	3000	12300	10200																							SO-EMC191	4800	10100	8140
SO-EMC046	5610	21200	25000																							SO-EMC143	762	3980	6340	4220
SO-EMC077	8430	34700	26400																							SO-EMC303	4620	9960	19900	8960
SO-EMC299	7880	13400	15100																							SO-EMC368	738	9660	13700	5680
SO-EMC345	1230	10500	9550																							SO-EMC376	9120	22000		17300
SO-EMC361	1920	8780	11400																							SO-EMC386	1940	26200	23800	8080
SO-AUMC055	1510	7210	5410	1790																						SO-AUMC039	1300	6700	5540	2740
SO-AUMC083	876	2660	1900	1840																						SO-AUMC049	8240	8920	13400	10300
SO-EMC070	2010	12200	10600	9680																						SO-AUMC054	134	1020	7540	3560
SO-EMC096	16600	26600	27900	23600																						SO-AUMC068	814	7100	7880	3440
SO-EMC281	13700	24700	27700	28800																						SO-AUMC078	6480	19200	13700	9040
SO-EMC326	1050	7780	9010	8480																						SO-EMC004	5580	22600	32600
SO-EMC348	4960	24800	30200	17400																						SO-EMC017	6900	17300	22200	9400
SO-EMC354	6960	19200	26800	17200																						SO-EMC164	6860	24200	18300	12800
SO-EMC379	2480	11500	12100	4640																						SO-EMC181	1140	4920	3860	2340
SO-EMC384	2620	17200	23000	10500																						SO-EMC199	11600	25000	23400	11900
SO-EMC394	4940	16100	13700	7000																						SO-EMC267	18900	41200	27800	20000
SO-AUMC051	689	9920	4480	2640																						SO-EMC340	9940	21800	28600	15300
SO-AUMC063	1160	4050	14600	5800																						SO-EMC346	364	5640		4780
SO-EMC116	2830	12700	11300																							SO-EMC355	990	2200	2300	1040
SO-EMC156	16000	31600	32900																							SO-EMC359	1250	7620	16700	5860
SO-EMC268	1570	3370	2660	1930																						SO-UMCG055	1260	5760	13400	3060
SO-EMC307	1160	7100	7100	4920																						SO-EMC290	2360	6180
SO-EMC325	4330	10000	9790	5780
SO-EMC350	1010	7140																								SO-EMC049					2300	22000		8000
SO-UMCG069	165	3670	1770	906																						SO-EMC118					21600		45600	39200
SO-EMC300	1430	30300																								SO-EMC124					15800	32200	25000	14100
																										SO-EMC162					12500	21200	20600	13100
SO-AUMC037					36000	46600	60900	35000																		SO-EMC204					2840	24200	33400	27000
SO-AUMC076					16700	23900	25200	21000																		SO-EMC261					10600	23600		18900
SO-EMC005					4120	18200	16000	10100																		SO-EMC277					1230	32600	18100	4320
SO-EMC029					9070	29300	65100	46400																		SO-EMC297					15600	39600	30200	25800
SO-EMC035					14100	35400	30600	26600																		SO-EMC351					11900	40200	39600	18800
SO-EMC050					7800	13300	28500	37800																		SO-EMC352					22200	41400		26000
SO-EMC075					23600	30600	26600	30400																		SO-AUMC042					2860	8320	10500
SO-EMC086					51500	69400	56600	47000																		SO-AUMC059					1360	11600	10100
SO-EMC148					8210	14800	17800	14700																		SO-EMC238					498	9220	9520
SO-EMC219					9980	15600	17500	12400																		SO-AUMC079					3060	8900		13800
SO-EMC229					11800	30500	30300	19000																		SO-EMC293					4960	18100		9420
SO-EMC263					2730	18400	15600	12600																		SO-EMC330					242	16900	12200	4520
SO-EMC265					7720	36900	59300	35800																		SO-EMC377					1790		9080	2260
SO-EMC320					8800	13400	12700	9280																		SO-EMC391					6640		24200	12400
SO-EMC322					14600	33900	35100	38000																		SO-UMCG047					3300	13200	41400	6700
SO-EMC328					16300	31000	33500	36800																		SO-EMC033					9360	39600	23200	21000
SO-EMC341					3620	9660	39800	29800																		SO-EMC084					3140	12600		22800
SO-EMC344					34100	30100	36400	18500																		SO-EMC095					3380	30800	35200	15600
SO-EMC363					10800	32800	21400	17500																		SO-EMC135					15100	35600	34000	14100
SO-EMC387					34400	38200	74800	59200																		SO-EMC192					1300	22400	29800	8780
SO-UMCG059					1010	2980	6730	3480																		SO-EMC262					94400	92800	156000	77200
SO-EMC114					2670	20000	11800																			SO-EMC291					5200	29600	33400
SO-EMC331					2150	10300	11400																			SO-EMC315					3840	5440	8460	7000
SO-EMC366					17500	21500	32100																			SO-EMC332					1190	21600	36600	17300
SO-AUMC077					5430	26700		8780																		SO-EMC334					27000	36600	33200	13100
SO-EMC003					6880	12600	15200	10300																		SO-EMC360					3680	23800	31800	11700
SO-EMC183					1370	12300	11300	7260																		SO-EMC390					5240	27200	32400
SO-EMC215					2660	3200	5210	4540																		SO-EMC395					3220	20600	20600	7020
SO-EMC246					3830	9920	10600	7920																		SO-EMC201					10700	14900
SO-EMC259					1540	13800	16100	10400
SO-EMC279					474	4920	13200	15600																		SO-EMC039									1180	10100	10400	4700
SO-EMC304					5900	26000	27600	24200																		SO-EMC097									2200	8920	11300	4320
SO-EMC311					8830	16600	19500	17900																		SO-EMC121									712	2820	3260	1660
SO-AUMC040					2020	17000	16200	9540																		SO-EMC298									3380	8180	10100	6480
SO-EMC026					29200		39000	40800																		SO-EMC372									1490	8760	7920	6240
SO-EMC198					1970	21600	10400	6240																		SO-EMC381									1260	3040		2160
SO-EMC254					7470	15200	18700	11600																		SO-AUMC072									378	5000	5100
SO-EMC258					874	10300	20800	9300																		SO-EMC073									952	8540	7300	3600
SO-EMC266					1600	10000	32600	24200																		SO-EMC286									3880	13300	10100	6300
SO-EMC271					16000	32400	36800	26400
SO-EMC283					801	17400	29700	30400																		SO-EMC069													2160	31600	25800	16600
SO-EMC296					8040	24300	24300	17100																		SO-EMC251													988	8360	19000	13300
SO-EMC323					8750	16700	21800	20600																		SO-EMC370													4180	8940	7120	6000
SO-EMC339					46000	48800	71200	54600																		SO-EMC337													6400	18800	16600
SO-EMC226					689	4240																				SO-EMC002													5320	29600	43600	26000
SO-UMCG061					154	3050																				SO-AUMC060													1660	4140	2720	674
																										SO-EMC147													9080	27200	67800	40800
SO-EMC054									1890	2370	1920	1590														SO-EMC232													202	3000	1970	606
SO-EMC282									1770	4730	10600	5860														SO-UMCG063													2300	8200	21600	4180
SO-AUMC046									1930	7150	6300
SO-AUMC053									1590	4830	4640															SO-AUMC028																	1090	12500	8500	3180
SO-EMC041									2000	7130	4860	2000														SO-EMC009																	4720	9640	20200	12900
SO-AUMC044									1530	8300	9000	5520														SO-EMC043																	4800	18400	21000
																										SO-EMC059																	382	3300	3040	1790
SO-EMC024													1670	8450	7350	4140										SO-EMC080																	3400	10200	13700	4900
SO-EMC061													1480	3500	3040	2180										SO-EMC134																	1140	3060	2500	1220
SO-EMC090													2470	9830	26500	21400										SO-LUMC018																	3020	10400	10100	2560
SO-EMC110													4360	9490	10900	9860										SO-LUMC027																	802	1220	2100	620
SO-EMC117													1940	5670	5810	3900										SO-UMCG027																	2460	6080	11800	4660
SO-EMC127													2060	6620		3800										SO-UMCG039																	1000	4000	4860	566
SO-EMC318													1930	4390	4540	3640										SO-EMC036																	301	3940	2240
SO-EMC088													1420	4710	4630	3760										SO-EMC058																	3580	6300	9140
SO-EMC231													2150	10400	12200	8560										SO-EMC083																	3240	19800	15000
SO-AUMC080													2740	8890	14900	11400										SO-EMC119																	3620	11300	14600
SO-EMC194													4760	28900	28200	15200										SO-EMC145																	3420	13800	17300
SO-EMC253													2360	7680	23300	22800										SO-EMC146																	1100	8460	7580
SO-EMC302													6470	6430	9090	6120										SO-AUMC018																	688	5720	6100	1740
SO-EMC319													1640	9510	5430	4000										SO-EMC260																	3920	10000	9040	3560
SO-EMC301													1760	13300												SO-AUMC001																	1250	4380		4520
																										SO-AUMC025																	2120		11200	5920
SO-AUMC013																	2590	8740	5120	4540						SO-AUMC073																	4520	5540	6880
SO-AUMC022																	2930	7070	3550	5160						SO-EMC020																	6240	12900	12200	6240
SO-EMC021																	5670	8670	8050	5120						SO-EMC030																	3100	10900		5680
SO-EMC060																	1290	5010	4890	2540						SO-EMC042																	1350	8040	12900	2960
SO-EMC064																	10000	31500	23300	16500						SO-EMC129																	1770	4260	7020	4840
SO-EMC102																	6630	10400	10500	9580						SO-EMC175																	4840	18100	9300	4680
SO-EMC220																	6760		12400	7140						SO-EMC179																	1400	5080	3480
SO-EMC224																	2000	13000	5850	1840						SO-EMC223																	616	2760		1780
SO-EMC241																	143	1750	1090	726						SO-EMC247																	4300	22400	20200	11000
SO-LUMC023																	3880	7260	5620	4160						SO-EMC248																	1610	6960	5600	2200
SO-LUMC032																	2110	4300	2380	1860						SO-EMC256																	1240	8700	5620	2540
SO-UMCG004																	387	3350	3220	1430						SO-LUMC015																	1290	6680	8920	1970
SO-EMC011																	1800	5800	10100							SO-LUMC024																	7400	37800	29200	11100
SO-LUMC008																	461	2440	1810							SO-LUMC031																	1080	9840	12200	2720
SO-LUMC030																	1590	5180	6050							SO-LUMC035																	6900	10700	26200	7540
SO-UMCG036																	231	1960	1070							SO-UMCG002																	8360	22200	26600	14200
SO-AUMC016																	2080	3870	3250	2600						SO-UMCG011																	2240	3680	15300	5460
SO-AUMC024																	794		4950	3360						SO-UMCG028																	552	2940	4500	960
SO-EMC068																	3460	6450	7250	4460						SO-UMCG038																	167	5640	13700	2720
SO-EMC099																	1470	9600	7800	3340
SO-EMC108																	11100	28300	21100	15800						SO-AUMC014																					508	16800	20000
SO-EMC139																	2830	7290	7410	4140						SO-EMC006																					1780	14600	10200
SO-EMC208																	2590	7640	6590	3780						SO-EMC027																					6160	19600	27800
SO-EMC236																	1530	4170	3510	1240						SO-EMC065																					9760	14900	15000
SO-EMC269																	1240	5900	6080	3680						SO-EMC113																					1250	5180	6160
SO-EMC285																	3310	8370	6530	5320						SO-EMC122																					2840	10000	8940
SO-LUMC007																	3030	15200	10600	5980						SO-EMC188																					2220	15200	13200
SO-LUMC012																	378	6260	2390	910						SO-EMC245																					13600	28400	31800
SO-LUMC016																	2270	6600	2880	2120						SO-LUMC036																					782	5200	9440
SO-LUMC019																	1900	4440	3600	3400						SO-UMCG003																					1440	2580	8820
SO-UMCG006																	421	4570	5390	2760						SO-UMCG024																					1650	4980	10700
SO-UMCG058																	912	1690	1500	2380						SO-UMCG045																					3020	5620	20800
SO-AUMC020																	2590	9900		3400						SO-AUMC007																					294		3520
SO-EMC100																	652	9380	4600	1830						SO-AUMC035																					6880	25600	22000
SO-EMC103																	4300		10100	6500						SO-EMC053																					1450	10200	5620
SO-EMC140																	1690	15900	13000	4080						SO-EMC115																					4620	13100	10500
SO-EMC167																	28800	38900	32900	26400						SO-EMC249																					242	18300	10800
SO-EMC230																	1860	4620	5750	3460						SO-LUMC006																					304	2860	4280
SO-EMC396																	9550	23800	17600	8440						SO-AUMC012																					1810	12500	9520
SO-EMC008																	1350	8900								SO-AUMC019																					1440	13300	8320
SO-EMC013																	1950	4090								SO-EMC131																					572	12000	21400
SO-UMCG015																	164	2450								SO-EMC294																					1380	1760	3280
SO-UMCG035																	1110	4280								SO-LUMC020																					742	15800	29400
																										SO-LUMC028																					666	10900	11300
SO-AUMC008																					722	8000	3960	1950		SO-UMCG013																					372	2940	6780
SO-AUMC029																					1210	15500	9160	4300		SO-UMCG016																					980	6220	18000
SO-EMC014																					9950	24900	33000	22000		SO-UMCG044																					548	18400	24800
SO-EMC015																					4160		11800	7300		SO-AUMC027																					6440	26600	23200
SO-EMC019																					2040	7060	8820	5920		SO-EMC016																					3700	9260	13700
SO-EMC076																					1550	7760	9510	6260		SO-EMC079																					5820	16200	13900
SO-EMC094																					1780	10500	7980	5320		SO-EMC141																					204	1120	1640
SO-EMC105																					5440	14100	12900	8820		SO-EMC150																					2360	7260	6860
SO-EMC107																					1330	19400	6950	2540		SO-EMC152																					2400	22400	28800
SO-EMC165																					4880	11200	14400	9120		SO-EMC184																					616	5420	4040
SO-EMC196																					1450	2680	5000	2980		SO-LUMC005																					2720	13200	20200
SO-EMC255																					3550	15900	15100	8420		SO-LUMC010																					4200	21400	27000
SO-LUMC003																					6690	7850	6640	4920		SO-LUMC038																					120	3440	2360
SO-LUMC009																					335	2430	1660			SO-UMCG018																					694	1590	10600
SO-LUMC017																					1430	26400	8460	5960		SO-UMCG049																					828	5220	11800
SO-LUMC033																					1980	15000	8390	3080		SO-UMCG053																					1660	5260	13700
SO-LUMC037																					9980	29500	18300	14400		SO-EMC062																					588	8920
SO-UMCG001																					2130	5820	5150	3440
SO-UMCG008																					437	2440	1830	1760
SO-UMCG009																					3340	12700	10000	12900
SO-UMCG010																					1770	3070	5100	1730
SO-UMCG012																					204	1490	2250	1540
SO-UMCG014																					324	3200		3460
SO-UMCG019																					13100	17700	30000	18800
SO-UMCG022																					262	5880	4350	1960
SO-UMCG026																					376	3060	4640	3580
SO-UMCG057																					607	3660	1560	1840
SO-EMC051																					8530	16500	21300	12900
SO-EMC085																					1540	9130	8310	4520
SO-EMC106																					4070	16700	34100	41000
SO-EMC132																					2070	9480	10100	7820
SO-EMC154																					1040	1680	3010	2900
SO-EMC168																					789	8210	7660	4820
SO-EMC240																					4850	16000	12100	5180
SO-LUMC029																					5520	18300	21200	13000
SO-UMCG032																					1010	2700	5250	3300
SO-UMCG033																					224	2350	1650	628
SO-AUMC002																					2700	9390	10100	7780
SO-EMC010																					5620	22900	19900	13900
SO-EMC012																					2980	8490		19100
SO-EMC023																					3160	10800	9580	5820
SO-EMC111																					2460	9170	11700	8500
SO-LUMC014																					1430	10800
SO-LUMC025																					4800	6090	4240	3580
SO-UMCG034																					4130	12000	36100	37400
SO-UMCG043																					543		3340	3060
SO-EMC063																					995	4470
[truncated: 97 more columns]

## Sheet: Supplementary Figure S3
Supplementary Figure S3a																												Supplementary Figure S3b
anc	Liaison	0D	7D	28d	3M		BA.1	Liaison	0D	7D	28d	3M		BA.5	Liaison	0D	7D	28d	3M		XBB.1.5	Liaison	0D	7D	28d	3M		anc	Liaison	0D	7D	28d	3M		BA.1	Liaison	0D	7D	28d	3M		BA.5	Liaison	0D	7D	28d	3M		XBB.1.5
SO-AUMC061	11100						SO-AUMC061	11100						SO-AUMC061	11100						SO-AUMC061	11100						SO-EMC040	30000	29817					SO-EMC040	30000	2753					SO-EMC040	30000	5294					SO-EMC040
SO-AUMC070	8720	8973					SO-AUMC070	8720	634					SO-AUMC070	8720	1989					SO-AUMC070	8720						SO-EMC047	7460						SO-EMC047	7460						SO-EMC047	7460						SO-EMC047
SO-EMC112	8190	7729					SO-EMC112	8190	1399					SO-EMC112	8190	470					SO-EMC112	8190						SO-EMC087	5520						SO-EMC087	5520						SO-EMC087	5520						SO-EMC087
SO-EMC195	5580						SO-EMC195	5580						SO-EMC195	5580						SO-EMC195	5580						SO-EMC123	2720						SO-EMC123	2720						SO-EMC123	2720						SO-EMC123
SO-EMC243	25200						SO-EMC243	25200						SO-EMC243	25200						SO-EMC243	25200						SO-EMC178	12400	6150					SO-EMC178	12400	573					SO-EMC178	12400	547					SO-EMC178
SO-EMC252	5040						SO-EMC252	5040						SO-EMC252	5040						SO-EMC252	5040						SO-EMC205	7960						SO-EMC205	7960						SO-EMC205	7960						SO-EMC205
SO-EMC264	4280						SO-EMC264	4280						SO-EMC264	4280						SO-EMC264	4280						SO-EMC239	3980						SO-EMC239	3980						SO-EMC239	3980						SO-EMC239
SO-EMC312	11300						SO-EMC312	11300						SO-EMC312	11300						SO-EMC312	11300						SO-EMC310	2260	3181					SO-EMC310	2260	373					SO-EMC310	2260	390					SO-EMC310
SO-EMC357	1670						SO-EMC357	1670						SO-EMC357	1670						SO-EMC357	1670						SO-EMC313	248	83					SO-EMC313	248	10					SO-EMC313	248	12					SO-EMC313
SO-EMC364	1950	2148					SO-EMC364	1950	1118					SO-EMC364	1950	540					SO-EMC364	1950						SO-EMC333	248						SO-EMC333	248						SO-EMC333	248						SO-EMC333
SO-EMC383	8070						SO-EMC383	8070						SO-EMC383	8070						SO-EMC383	8070						SO-EMC393	1370						SO-EMC393	1370						SO-EMC393	1370						SO-EMC393
SO-EMC388	11300						SO-EMC388	11300						SO-EMC388	11300						SO-EMC388	11300						SO-EMC130							SO-EMC130							SO-EMC130							SO-EMC130
SO-UMCG052	1160						SO-UMCG052	1160						SO-UMCG052	1160						SO-UMCG052	1160						SO-EMC189	14200						SO-EMC189	14200						SO-EMC189	14200						SO-EMC189
SO-EMC028	3000						SO-EMC028	3000						SO-EMC028	3000						SO-EMC028	3000						SO-EMC191	4800						SO-EMC191	4800						SO-EMC191	4800						SO-EMC191
SO-EMC046	5610						SO-EMC046	5610						SO-EMC046	5610						SO-EMC046	5610						SO-EMC143	762						SO-EMC143	762						SO-EMC143	762						SO-EMC143
SO-EMC077	8430						SO-EMC077	8430						SO-EMC077	8430						SO-EMC077	8430						SO-EMC303	4620						SO-EMC303	4620						SO-EMC303	4620						SO-EMC303
SO-EMC299	7880						SO-EMC299	7880						SO-EMC299	7880						SO-EMC299	7880						SO-EMC368	738						SO-EMC368	738						SO-EMC368	738						SO-EMC368
SO-EMC345	1230						SO-EMC345	1230						SO-EMC345	1230						SO-EMC345	1230						SO-EMC376	9120	6640					SO-EMC376	9120	991					SO-EMC376	9120	750					SO-EMC376
SO-EMC361	1920						SO-EMC361	1920						SO-EMC361	1920						SO-EMC361	1920						SO-EMC386	1940						SO-EMC386	1940						SO-EMC386	1940						SO-EMC386
SO-AUMC055	1510						SO-AUMC055	1510						SO-AUMC055	1510						SO-AUMC055	1510						SO-AUMC039	1300						SO-AUMC039	1300						SO-AUMC039	1300						SO-AUMC039
SO-AUMC083	876						SO-AUMC083	876						SO-AUMC083	876						SO-AUMC083	876						SO-AUMC049	8240						SO-AUMC049	8240						SO-AUMC049	8240						SO-AUMC049
SO-EMC070	2010						SO-EMC070	2010						SO-EMC070	2010						SO-EMC070	2010						SO-AUMC054	134	71					SO-AUMC054	134	10					SO-AUMC054	134	10					SO-AUMC054
SO-EMC096	16600						SO-EMC096	16600						SO-EMC096	16600						SO-EMC096	16600						SO-AUMC068	814						SO-AUMC068	814						SO-AUMC068	814						SO-AUMC068
SO-EMC281	13700						SO-EMC281	13700						SO-EMC281	13700						SO-EMC281	13700						SO-AUMC078	6480						SO-AUMC078	6480						SO-AUMC078	6480						SO-AUMC078
SO-EMC326	1050	1224					SO-EMC326	1050						SO-EMC326	1050	932					SO-EMC326	1050						SO-EMC004	5580						SO-EMC004	5580						SO-EMC004	5580						SO-EMC004
SO-EMC348	4960	4804					SO-EMC348	4960	1139					SO-EMC348	4960	475					SO-EMC348	4960						SO-EMC017	6900						SO-EMC017	6900						SO-EMC017	6900						SO-EMC017
SO-EMC354	6960	3685					SO-EMC354	6960	550					SO-EMC354	6960	212					SO-EMC354	6960						SO-EMC164	6860	3282					SO-EMC164	6860	760					SO-EMC164	6860	370					SO-EMC164
SO-EMC379	2480						SO-EMC379	2480						SO-EMC379	2480						SO-EMC379	2480						SO-EMC181	1140						SO-EMC181	1140						SO-EMC181	1140						SO-EMC181
SO-EMC384	2620						SO-EMC384	2620						SO-EMC384	2620						SO-EMC384	2620						SO-EMC199	11600	6152					SO-EMC199	11600	2306					SO-EMC199	11600	2102					SO-EMC199
SO-EMC394	4940	2510					SO-EMC394	4940	420					SO-EMC394	4940	308					SO-EMC394	4940						SO-EMC267	18900						SO-EMC267	18900						SO-EMC267	18900						SO-EMC267
SO-AUMC051	689						SO-AUMC051	689						SO-AUMC051	689						SO-AUMC051	689						SO-EMC340	9940						SO-EMC340	9940						SO-EMC340	9940						SO-EMC340
SO-AUMC063	1160						SO-AUMC063	1160						SO-AUMC063	1160						SO-AUMC063	1160						SO-EMC346	364						SO-EMC346	364						SO-EMC346	364						SO-EMC346
SO-EMC116	2830						SO-EMC116	2830						SO-EMC116	2830						SO-EMC116	2830						SO-EMC355	990						SO-EMC355	990						SO-EMC355	990						SO-EMC355
SO-EMC156	16000	11444					SO-EMC156	16000	1016					SO-EMC156	16000	542					SO-EMC156	16000						SO-EMC359	1250	1546					SO-EMC359	1250	316					SO-EMC359	1250	274					SO-EMC359
SO-EMC268	1570						SO-EMC268	1570						SO-EMC268	1570						SO-EMC268	1570						SO-UMCG055	1260						SO-UMCG055	1260						SO-UMCG055	1260						SO-UMCG055
SO-EMC307	1160						SO-EMC307	1160						SO-EMC307	1160						SO-EMC307	1160						SO-EMC290	2360						SO-EMC290	2360						SO-EMC290	2360						SO-EMC290
SO-EMC325	4330						SO-EMC325	4330						SO-EMC325	4330						SO-EMC325	4330
SO-EMC350	1010						SO-EMC350	1010						SO-EMC350	1010						SO-EMC350	1010						SO-EMC049	2300						SO-EMC049	2300						SO-EMC049	2300						SO-EMC049
SO-UMCG069	165	426					SO-UMCG069	165	10					SO-UMCG069	165	44					SO-UMCG069	165						SO-EMC118	21600						SO-EMC118	21600						SO-EMC118	21600						SO-EMC118
SO-EMC300	1430						SO-EMC300	1430						SO-EMC300	1430						SO-EMC300	1430						SO-EMC124	15800	5537					SO-EMC124	15800	597					SO-EMC124	15800	997					SO-EMC124
																												SO-EMC162	12500						SO-EMC162	12500						SO-EMC162	12500						SO-EMC162
SO-AUMC037	36000						SO-AUMC037	36000						SO-AUMC037	36000						SO-AUMC037	36000						SO-EMC204	2840	7542					SO-EMC204	2840	2212					SO-EMC204	2840	2871					SO-EMC204
SO-AUMC076	16700						SO-AUMC076	16700						SO-AUMC076	16700						SO-AUMC076	16700						SO-EMC261	10600	795					SO-EMC261	10600	94					SO-EMC261	10600	101					SO-EMC261
SO-EMC005	4120						SO-EMC005	4120						SO-EMC005	4120						SO-EMC005	4120						SO-EMC277	1230	10751					SO-EMC277	1230	1449					SO-EMC277	1230	2380					SO-EMC277
SO-EMC029	9070						SO-EMC029	9070						SO-EMC029	9070						SO-EMC029	9070						SO-EMC297	15600						SO-EMC297	15600						SO-EMC297	15600						SO-EMC297
SO-EMC035	14100	29046					SO-EMC035	14100	4555					SO-EMC035	14100	3467					SO-EMC035	14100						SO-EMC351	11900						SO-EMC351	11900						SO-EMC351	11900						SO-EMC351
SO-EMC050	7800						SO-EMC050	7800						SO-EMC050	7800						SO-EMC050	7800						SO-EMC352	22200						SO-EMC352	22200						SO-EMC352	22200						SO-EMC352
SO-EMC075	23600						SO-EMC075	23600						SO-EMC075	23600						SO-EMC075	23600						SO-AUMC042	2860						SO-AUMC042	2860						SO-AUMC042	2860						SO-AUMC042
SO-EMC086	51500						SO-EMC086	51500						SO-EMC086	51500						SO-EMC086	51500						SO-AUMC059	1360						SO-AUMC059	1360						SO-AUMC059	1360						SO-AUMC059
SO-EMC148	8210						SO-EMC148	8210						SO-EMC148	8210						SO-EMC148	8210						SO-EMC238	498						SO-EMC238	498						SO-EMC238	498						SO-EMC238
SO-EMC219	9980						SO-EMC219	9980						SO-EMC219	9980						SO-EMC219	9980						SO-AUMC079	3060	5997					SO-AUMC079	3060	1030					SO-AUMC079	3060	924					SO-AUMC079
SO-EMC229	11800						SO-EMC229	11800						SO-EMC229	11800						SO-EMC229	11800						SO-EMC293	4960						SO-EMC293	4960						SO-EMC293	4960						SO-EMC293
SO-EMC263	2730	9804					SO-EMC263	2730	1069					SO-EMC263	2730	232					SO-EMC263	2730						SO-EMC330	242						SO-EMC330	242						SO-EMC330	242						SO-EMC330
SO-EMC265	7720						SO-EMC265	7720						SO-EMC265	7720						SO-EMC265	7720						SO-EMC377	1790						SO-EMC377	1790						SO-EMC377	1790						SO-EMC377
SO-EMC320	8800						SO-EMC320	8800						SO-EMC320	8800						SO-EMC320	8800						SO-EMC391	6640						SO-EMC391	6640						SO-EMC391	6640						SO-EMC391
SO-EMC322	14600	26069					SO-EMC322	14600	1953					SO-EMC322	14600	5826					SO-EMC322	14600						SO-UMCG047	3300						SO-UMCG047	3300						SO-UMCG047	3300						SO-UMCG047
SO-EMC328	16300						SO-EMC328	16300						SO-EMC328	16300						SO-EMC328	16300						SO-EMC033	9360						SO-EMC033	9360						SO-EMC033	9360						SO-EMC033
SO-EMC341	3620	3216					SO-EMC341	3620	511					SO-EMC341	3620	103					SO-EMC341	3620						SO-EMC084	3140	1441					SO-EMC084	3140	285					SO-EMC084	3140	503					SO-EMC084
SO-EMC344	34100						SO-EMC344	34100						SO-EMC344	34100						SO-EMC344	34100						SO-EMC095	3380						SO-EMC095	3380						SO-EMC095	3380						SO-EMC095
SO-EMC363	10800						SO-EMC363	10800						SO-EMC363	10800						SO-EMC363	10800						SO-EMC135	15100	1508					SO-EMC135	15100	306					SO-EMC135	15100	171					SO-EMC135
SO-EMC387	34400						SO-EMC387	34400						SO-EMC387	34400						SO-EMC387	34400						SO-EMC192	1300						SO-EMC192	1300						SO-EMC192	1300						SO-EMC192
SO-UMCG059	1010						SO-UMCG059	1010						SO-UMCG059	1010						SO-UMCG059	1010						SO-EMC262	94400						SO-EMC262	94400						SO-EMC262	94400						SO-EMC262
SO-EMC114	2670	4233					SO-EMC114	2670	444					SO-EMC114	2670	184					SO-EMC114	2670						SO-EMC291	5200						SO-EMC291	5200						SO-EMC291	5200						SO-EMC291
SO-EMC331	2150						SO-EMC331	2150						SO-EMC331	2150						SO-EMC331	2150						SO-EMC315	3840	4552					SO-EMC315	3840	934					SO-EMC315	3840	2143					SO-EMC315
SO-EMC366	17500	9168					SO-EMC366	17500	2076					SO-EMC366	17500	764					SO-EMC366	17500						SO-EMC332	1190	533					SO-EMC332	1190	39					SO-EMC332	1190	43					SO-EMC332
SO-AUMC077	5430	4835					SO-AUMC077	5430	409					SO-AUMC077	5430	727					SO-AUMC077	5430						SO-EMC334	27000						SO-EMC334	27000						SO-EMC334	27000						SO-EMC334
SO-EMC003	6880						SO-EMC003	6880						SO-EMC003	6880						SO-EMC003	6880						SO-EMC360	3680						SO-EMC360	3680						SO-EMC360	3680						SO-EMC360
SO-EMC183	1370						SO-EMC183	1370						SO-EMC183	1370						SO-EMC183	1370						SO-EMC390	5240						SO-EMC390	5240						SO-EMC390	5240						SO-EMC390
SO-EMC215	2660						SO-EMC215	2660						SO-EMC215	2660						SO-EMC215	2660						SO-EMC395	3220						SO-EMC395	3220						SO-EMC395	3220						SO-EMC395
SO-EMC246	3830						SO-EMC246	3830						SO-EMC246	3830						SO-EMC246	3830						SO-EMC201	10700						SO-EMC201	10700						SO-EMC201	10700						SO-EMC201
SO-EMC259	1540						SO-EMC259	1540						SO-EMC259	1540						SO-EMC259	1540
SO-EMC279	474						SO-EMC279	474						SO-EMC279	474						SO-EMC279	474						SO-EMC039	1180	1049					SO-EMC039	1180	58					SO-EMC039	1180	202					SO-EMC039
SO-EMC304	5900						SO-EMC304	5900						SO-EMC304	5900						SO-EMC304	5900						SO-EMC097	2200						SO-EMC097	2200						SO-EMC097	2200						SO-EMC097
SO-EMC311	8830	12565					SO-EMC311	8830	490					SO-EMC311	8830	940					SO-EMC311	8830						SO-EMC121	712						SO-EMC121	712						SO-EMC121	712						SO-EMC121
SO-AUMC040	2020						SO-AUMC040	2020						SO-AUMC040	2020						SO-AUMC040	2020						SO-EMC298	3380	2249					SO-EMC298	3380	457					SO-EMC298	3380	348					SO-EMC298
SO-EMC026	29200						SO-EMC026	29200						SO-EMC026	29200						SO-EMC026	29200						SO-EMC372	1490						SO-EMC372	1490						SO-EMC372	1490						SO-EMC372
SO-EMC198	1970						SO-EMC198	1970						SO-EMC198	1970						SO-EMC198	1970						SO-EMC381	1260						SO-EMC381	1260						SO-EMC381	1260						SO-EMC381
SO-EMC254	7470	11179					SO-EMC254	7470	1411					SO-EMC254	7470	675					SO-EMC254	7470						SO-AUMC072	378						SO-AUMC072	378						SO-AUMC072	378						SO-AUMC072
SO-EMC258	874						SO-EMC258	874						SO-EMC258	874						SO-EMC258	874						SO-EMC073	952	872					SO-EMC073	952	118					SO-EMC073	952	217					SO-EMC073
SO-EMC266	1600						SO-EMC266	1600						SO-EMC266	1600						SO-EMC266	1600						SO-EMC286	3880	6982					SO-EMC286	3880	168					SO-EMC286	3880	2599					SO-EMC286
SO-EMC271	16000						SO-EMC271	16000						SO-EMC271	16000						SO-EMC271	16000
SO-EMC283	801	1491					SO-EMC283	801	90					SO-EMC283	801	49					SO-EMC283	801						SO-EMC069	2160						SO-EMC069	2160						SO-EMC069	2160						SO-EMC069
SO-EMC296	8040						SO-EMC296	8040						SO-EMC296	8040						SO-EMC296	8040						SO-EMC251	988						SO-EMC251	988						SO-EMC251	988						SO-EMC251
SO-EMC323	8750	17197					SO-EMC323	8750	2319					SO-EMC323	8750	6142					SO-EMC323	8750						SO-EMC370	4180						SO-EMC370	4180						SO-EMC370	4180						SO-EMC370
SO-EMC339	46000						SO-EMC339	46000						SO-EMC339	46000						SO-EMC339	46000						SO-EMC337	6400	2867					SO-EMC337	6400	238					SO-EMC337	6400	369					SO-EMC337
SO-EMC226	689						SO-EMC226	689						SO-EMC226	689						SO-EMC226	689						SO-EMC002	5320						SO-EMC002	5320						SO-EMC002	5320						SO-EMC002
SO-UMCG061	154						SO-UMCG061	154						SO-UMCG061	154						SO-UMCG061	154						SO-AUMC060	1660						SO-AUMC060	1660						SO-AUMC060	1660						SO-AUMC060
																												SO-EMC147	9080						SO-EMC147	9080						SO-EMC147	9080						SO-EMC147
SO-EMC054	1890	4162					SO-EMC054	1890	967					SO-EMC054	1890	326					SO-EMC054	1890						SO-EMC232	202						SO-EMC232	202						SO-EMC232	202						SO-EMC232
SO-EMC282	1770						SO-EMC282	1770						SO-EMC282	1770						SO-EMC282	1770						SO-UMCG063	2300	12909					SO-UMCG063	2300	1223					SO-UMCG063	2300	7941					SO-UMCG063
SO-AUMC046	1930	4627					SO-AUMC046	1930	261					SO-AUMC046	1930	287					SO-AUMC046	1930
SO-AUMC053	1590						SO-AUMC053	1590						SO-AUMC053	1590						SO-AUMC053	1590						SO-AUMC028	1090	1625					SO-AUMC028	1090	486					SO-AUMC028	1090	524					SO-AUMC028
SO-EMC041	2000	2672					SO-EMC041	2000	397					SO-EMC041	2000	369					SO-EMC041	2000						SO-EMC009	4720						SO-EMC009	4720						SO-EMC009	4720						SO-EMC009
SO-AUMC044	1530						SO-AUMC044	1530						SO-AUMC044	1530						SO-AUMC044	1530						SO-EMC043	4800						SO-EMC043	4800						SO-EMC043	4800						SO-EMC043
																												SO-EMC059	382						SO-EMC059	382						SO-EMC059	382						SO-EMC059
SO-EMC024	1670						SO-EMC024	1670						SO-EMC024	1670						SO-EMC024	1670						SO-EMC080	3400						SO-EMC080	3400						SO-EMC080	3400						SO-EMC080
SO-EMC061	1480	2286					SO-EMC061	1480	178					SO-EMC061	1480	509					SO-EMC061	1480						SO-EMC134	1140						SO-EMC134	1140						SO-EMC134	1140						SO-EMC134
SO-EMC090	2470						SO-EMC090	2470						SO-EMC090	2470						SO-EMC090	2470						SO-LUMC018	3020						SO-LUMC018	3020						SO-LUMC018	3020						SO-LUMC018
SO-EMC110	4360	13085					SO-EMC110	4360	499					SO-EMC110	4360	780					SO-EMC110	4360						SO-LUMC027	802						SO-LUMC027	802						SO-LUMC027	802						SO-LUMC027
SO-EMC117	1940						SO-EMC117	1940						SO-EMC117	1940						SO-EMC117	1940						SO-UMCG027	2460						SO-UMCG027	2460						SO-UMCG027	2460						SO-UMCG027
SO-EMC127	2060	2369					SO-EMC127	2060	146					SO-EMC127	2060	419					SO-EMC127	2060						SO-UMCG039	1000	3520					SO-UMCG039	1000	313					SO-UMCG039	1000	1304					SO-UMCG039
SO-EMC318	1930						SO-EMC318	1930						SO-EMC318	1930						SO-EMC318	1930						SO-EMC036	301	206					SO-EMC036	301	10					SO-EMC036	301	11					SO-EMC036
SO-EMC088	1420	1635					SO-EMC088	1420	139					SO-EMC088	1420	93					SO-EMC088	1420						SO-EMC058	3580						SO-EMC058	3580						SO-EMC058	3580						SO-EMC058
SO-EMC231	2150	5782					SO-EMC231	2150	271					SO-EMC231	2150	928					SO-EMC231	2150						SO-EMC083	3240						SO-EMC083	3240						SO-EMC083	3240						SO-EMC083
SO-AUMC080	2740						SO-AUMC080	2740						SO-AUMC080	2740						SO-AUMC080	2740						SO-EMC119	3620						SO-EMC119	3620						SO-EMC119	3620						SO-EMC119
SO-EMC194	4760						SO-EMC194	4760						SO-EMC194	4760						SO-EMC194	4760						SO-EMC145	3420						SO-EMC145	3420						SO-EMC145	3420						SO-EMC145
SO-EMC253	2360						SO-EMC253	2360						SO-EMC253	2360						SO-EMC253	2360						SO-EMC146	1100						SO-EMC146	1100						SO-EMC146	1100						SO-EMC146
SO-EMC302	6470						SO-EMC302	6470						SO-EMC302	6470						SO-EMC302	6470						SO-AUMC018	688	831					SO-AUMC018	688	204					SO-AUMC018	688	201					SO-AUMC018
SO-EMC319	1640						SO-EMC319	1640						SO-EMC319	1640						SO-EMC319	1640						SO-EMC260	3920						SO-EMC260	3920						SO-EMC260	3920						SO-EMC260
SO-EMC301	1760						SO-EMC301	1760						SO-EMC301	1760						SO-EMC301	1760						SO-AUMC001	1250						SO-AUMC001	1250						SO-AUMC001	1250						SO-AUMC001
																												SO-AUMC025	2120						SO-AUMC025	2120						SO-AUMC025	2120						SO-AUMC025
SO-AUMC013	2590	4410					SO-AUMC013	2590	1038					SO-AUMC013	2590	43					SO-AUMC013	2590						SO-AUMC073	4520						SO-AUMC073	4520						SO-AUMC073	4520						SO-AUMC073
SO-AUMC022	2930						SO-AUMC022	2930						SO-AUMC022	2930						SO-AUMC022	2930						SO-EMC020	6240	5496					SO-EMC020	6240	545					SO-EMC020	6240	2701					SO-EMC020
SO-EMC021	5670						SO-EMC021	5670						SO-EMC021	5670						SO-EMC021	5670						SO-EMC030	3100	3128					SO-EMC030	3100	791					SO-EMC030	3100	786					SO-EMC030
SO-EMC060	1290						SO-EMC060	1290						SO-EMC060	1290						SO-EMC060	1290						SO-EMC042	1350	1803					SO-EMC042	1350	114					SO-EMC042	1350	464					SO-EMC042
SO-EMC064	10000						SO-EMC064	10000						SO-EMC064	10000						SO-EMC064	10000						SO-EMC129	1770						SO-EMC129	1770						SO-EMC129	1770						SO-EMC129
SO-EMC102	6630						SO-EMC102	6630						SO-EMC102	6630						SO-EMC102	6630						SO-EMC175	4840						SO-EMC175	4840						SO-EMC175	4840						SO-EMC175
SO-EMC220	6760						SO-EMC220	6760						SO-EMC220	6760						SO-EMC220	6760						SO-EMC179	1400						SO-EMC179	1400						SO-EMC179	1400						SO-EMC179
SO-EMC224	2000						SO-EMC224	2000						SO-EMC224	2000						SO-EMC224	2000						SO-EMC223	616						SO-EMC223	616						SO-EMC223	616						SO-EMC223
SO-EMC241	143	739					SO-EMC241	143	333					SO-EMC241	143	53					SO-EMC241	143						SO-EMC247	4300	3547					SO-EMC247	4300	324					SO-EMC247	4300	685					SO-EMC247
SO-LUMC023	3880	6899					SO-LUMC023	3880	33					SO-LUMC023	3880	1205					SO-LUMC023	3880						SO-EMC248	1610	3756					SO-EMC248	1610	509					SO-EMC248	1610	324					SO-EMC248
SO-LUMC032	2110						SO-LUMC032	2110						SO-LUMC032	2110						SO-LUMC032	2110						SO-EMC256	1240						SO-EMC256	1240						SO-EMC256	1240						SO-EMC256
SO-UMCG004	387						SO-UMCG004	387						SO-UMCG004	387						SO-UMCG004	387						SO-LUMC015	1290	2366					SO-LUMC015	1290	132					SO-LUMC015	1290	215					SO-LUMC015
SO-EMC011	1800						SO-EMC011	1800						SO-EMC011	1800						SO-EMC011	1800						SO-LUMC024	7400						SO-LUMC024	7400						SO-LUMC024	7400						SO-LUMC024
SO-LUMC008	461						SO-LUMC008	461						SO-LUMC008	461						SO-LUMC008	461						SO-LUMC031	1080	5363					SO-LUMC031	1080	641					SO-LUMC031	1080	1826					SO-LUMC031
SO-LUMC030	1590						SO-LUMC030	1590						SO-LUMC030	1590						SO-LUMC030	1590						SO-LUMC035	6900						SO-LUMC035	6900						SO-LUMC035	6900						SO-LUMC035
SO-UMCG036	231						SO-UMCG036	231						SO-UMCG036	231						SO-UMCG036	231						SO-UMCG002	8360						SO-UMCG002	8360						SO-UMCG002	8360						SO-UMCG002
SO-AUMC016	2080						SO-AUMC016	2080						SO-AUMC016	2080						SO-AUMC016	2080						SO-UMCG011	2240						SO-UMCG011	2240						SO-UMCG011	2240						SO-UMCG011
SO-AUMC024	794						SO-AUMC024	794						SO-AUMC024	794						SO-AUMC024	794						SO-UMCG028	552						SO-UMCG028	552						SO-UMCG028	552						SO-UMCG028
SO-EMC068	3460						SO-EMC068	3460						SO-EMC068	3460						SO-EMC068	3460						SO-UMCG038	167	305					SO-UMCG038	167	10					SO-UMCG038	167	64					SO-UMCG038
SO-EMC099	1470						SO-EMC099	1470						SO-EMC099	1470						SO-EMC099	1470
SO-EMC108	11100						SO-EMC108	11100						SO-EMC108	11100						SO-EMC108	11100						SO-AUMC014	508						SO-AUMC014	508						SO-AUMC014	508						SO-AUMC014
SO-EMC139	2830	9616					SO-EMC139	2830	1360					SO-EMC139	2830	522					SO-EMC139	2830						SO-EMC006	1780	1947					SO-EMC006	1780	243					SO-EMC006	1780	486					SO-EMC006
SO-EMC208	2590						SO-EMC208	2590						SO-EMC208	2590						SO-EMC208	2590						SO-EMC027	6160	7731					SO-EMC027	6160	627					SO-EMC027	6160	4158					SO-EMC027
SO-EMC236	1530						SO-EMC236	1530						SO-EMC236	1530						SO-EMC236	1530						SO-EMC065	9760						SO-EMC065	9760						SO-EMC065	9760						SO-EMC065
SO-EMC269	1240	2248					SO-EMC269	1240	262					SO-EMC269	1240	277					SO-EMC269	1240						SO-EMC113	1250						SO-EMC113	1250						SO-EMC113	1250						SO-EMC113
SO-EMC285	3310						SO-EMC285	3310						SO-EMC285	3310						SO-EMC285	3310						SO-EMC122	2840	3150					SO-EMC122	2840	757					SO-EMC122	2840	781					SO-EMC122
SO-LUMC007	3030	5808					SO-LUMC007	3030	648					SO-LUMC007	3030	512					SO-LUMC007	3030						SO-EMC188	2220						SO-EMC188	2220						SO-EMC188	2220						SO-EMC188
SO-LUMC012	378						SO-LUMC012	378						SO-LUMC012	378						SO-LUMC012	378						SO-EMC245	13600						SO-EMC245	13600						SO-EMC245	13600						SO-EMC245
SO-LUMC016	2270						SO-LUMC016	2270						SO-LUMC016	2270						SO-LUMC016	2270						SO-LUMC036	782						SO-LUMC036	782						SO-LUMC036	782						SO-LUMC036
SO-LUMC019	1900	6973					SO-LUMC019	1900	783					SO-LUMC019	1900	259					SO-LUMC019	1900						SO-UMCG003	1440						SO-UMCG003	1440						SO-UMCG003	1440						SO-UMCG003
SO-UMCG006	421	1115					SO-UMCG006	421	108					SO-UMCG006	421	387					SO-UMCG006	421						SO-UMCG024	1650						SO-UMCG024	1650						SO-UMCG024	1650						SO-UMCG024
SO-UMCG058	912						SO-UMCG058	912						SO-UMCG058	912						SO-UMCG058	912						SO-UMCG045	3020	36296					SO-UMCG045	3020	5903					SO-UMCG045	3020	10361					SO-UMCG045
SO-AUMC020	2590	2239					SO-AUMC020	2590	457					SO-AUMC020	2590	314					SO-AUMC020	2590						SO-AUMC007	294	980					SO-AUMC007	294	181					SO-AUMC007	294	112					SO-AUMC007
SO-EMC100	652						SO-EMC100	652						SO-EMC100	652						SO-EMC100	652						SO-AUMC035	6880						SO-AUMC035	6880						SO-AUMC035	6880						SO-AUMC035
SO-EMC103	4300	15666					SO-EMC103	4300	1336					SO-EMC103	4300	1293					SO-EMC103	4300						SO-EMC053	1450	1531					SO-EMC053	1450	185					SO-EMC053	1450	819					SO-EMC053
SO-EMC140	1690						SO-EMC140	1690						SO-EMC140	1690						SO-EMC140	1690						SO-EMC115	4620	5424					SO-EMC115	4620	541					SO-EMC115	4620	1492					SO-EMC115
SO-EMC167	28800						SO-EMC167	28800						SO-EMC167	28800						SO-EMC167	28800						SO-EMC249	242	1704					SO-EMC249	242	253					SO-EMC249	242	358					SO-EMC249
SO-EMC230	1860	3310					SO-EMC230	1860	576					SO-EMC230	1860	354					SO-EMC230	1860						SO-LUMC006	304						SO-LUMC006	304						SO-LUMC006	304						SO-LUMC006
SO-EMC396	9550						SO-EMC396	9550						SO-EMC396	9550						SO-EMC396	9550						SO-AUMC012	1810						SO-AUMC012	1810						SO-AUMC012	1810						SO-AUMC012
SO-EMC008	1350	2067					SO-EMC008	1350	376					SO-EMC008	1350	351					SO-EMC008	1350						SO-AUMC019	1440	4712					SO-AUMC019	1440	352					SO-AUMC019	1440	1690					SO-AUMC019
SO-EMC013	1950						SO-EMC013	1950						SO-EMC013	1950						SO-EMC013	1950						SO-EMC131	572						SO-EMC131	572						SO-EMC131	572						SO-EMC131
SO-UMCG015	164						SO-UMCG015	164						SO-UMCG015	164						SO-UMCG015	164						SO-EMC294	1380						SO-EMC294	1380						SO-EMC294	1380						SO-EMC294
SO-UMCG035	1110						SO-UMCG035	1110						SO-UMCG035	1110						SO-UMCG035	1110						SO-LUMC020	742	1562					SO-LUMC020	742	251					SO-LUMC020	742	450					SO-LUMC020
																												SO-LUMC028	666						SO-LUMC028	666						SO-LUMC028	666						SO-LUMC028
SO-AUMC008	722						SO-AUMC008	722						SO-AUMC008	722						SO-AUMC008	722						SO-UMCG013	372						SO-UMCG013	372						SO-UMCG013	372						SO-UMCG013
SO-AUMC029	1210						SO-AUMC029	1210						SO-AUMC029	1210						SO-AUMC029	1210						SO-UMCG016	980						SO-UMCG016	980						SO-UMCG016	980						SO-UMCG016
SO-EMC014	9950	31549					SO-EMC014	9950	2551					SO-EMC014	9950	9008					SO-EMC014	9950						SO-UMCG044	548						SO-UMCG044	548						SO-UMCG044	548						SO-UMCG044
SO-EMC015	4160						SO-EMC015	4160						SO-EMC015	4160						SO-EMC015	4160						SO-AUMC027	6440						SO-AUMC027	6440						SO-AUMC027	6440						SO-AUMC027
SO-EMC019	2040	2775					SO-EMC019	2040	99					SO-EMC019	2040	151					SO-EMC019	2040						SO-EMC016	3700						SO-EMC016	3700						SO-EMC016	3700						SO-EMC016
SO-EMC076	1550						SO-EMC076	1550						SO-EMC076	1550						SO-EMC076	1550						SO-EMC079	5820	6011					SO-EMC079	5820	632					SO-EMC079	5820	1575					SO-EMC079
SO-EMC094	1780						SO-EMC094	1780						SO-EMC094	1780						SO-EMC094	1780						SO-EMC141	204						SO-EMC141	204						SO-EMC141	204						SO-EMC141
SO-EMC105	5440	11085					SO-EMC105	5440	705					SO-EMC105	5440	952					SO-EMC105	5440						SO-EMC150	2360	2493					SO-EMC150	2360	546					SO-EMC150	2360	140					SO-EMC150
SO-EMC107	1330						SO-EMC107	1330						SO-EMC107	1330						SO-EMC107	1330						SO-EMC152	2400						SO-EMC152	2400						SO-EMC152	2400						SO-EMC152
SO-EMC165	4880						SO-EMC165	4880						SO-EMC165	4880						SO-EMC165	4880						SO-EMC184	616						SO-EMC184	616						SO-EMC184	616						SO-EMC184
SO-EMC196	1450						SO-EMC196	1450						SO-EMC196	1450						SO-EMC196	1450						SO-LUMC005	2720						SO-LUMC005	2720						SO-LUMC005	2720						SO-LUMC005
SO-EMC255	3550						SO-EMC255	3550						SO-EMC255	3550						SO-EMC255	3550						SO-LUMC010	4200						SO-LUMC010	4200						SO-LUMC010	4200						SO-LUMC010
SO-LUMC003	6690						SO-LUMC003	6690						SO-LUMC003	6690						SO-LUMC003	6690						SO-LUMC038	120						SO-LUMC038	120						SO-LUMC038	120						SO-LUMC038
SO-LUMC009	335	684					SO-LUMC009	335	10					SO-LUMC009	335	361					SO-LUMC009	335						SO-UMCG018	694	2669					SO-UMCG018	694	207					SO-UMCG018	694	696					SO-UMCG018
SO-LUMC017	1430						SO-LUMC017	1430						SO-LUMC017	1430						SO-LUMC017	1430						SO-UMCG049	828						SO-UMCG049	828						SO-UMCG049	828						SO-UMCG049
SO-LUMC033	1980						SO-LUMC033	1980						SO-LUMC033	1980						SO-LUMC033	1980						SO-UMCG053	1660						SO-UMCG053	1660						SO-UMCG053	1660						SO-UMCG053
SO-LUMC037	9980	21077					SO-LUMC037	9980	2161					SO-LUMC037	9980	5285					SO-LUMC037	9980						SO-EMC062	588						SO-EMC062	588						SO-EMC062	588						SO-EMC062
SO-UMCG001	2130	7429					SO-UMCG001	2130	506					SO-UMCG001	2130	1287					SO-UMCG001	2130
SO-UMCG008	437						SO-UMCG008	437						SO-UMCG008	437						SO-UMCG008	437						SO-EMC040	23400		14344				SO-EMC040	23400		13804				SO-EMC040	23400		5071				SO-EMC040
SO-UMCG009	3340						SO-UMCG009	3340						SO-UMCG009	3340						SO-UMCG009	3340						SO-EMC047	20400						SO-EMC047	20400						SO-EMC047	20400						SO-EMC047
SO-UMCG010	1770	4456					SO-UMCG010	1770	1101					SO-UMCG010	1770	1585					SO-UMCG010	1770						SO-EMC087	17300						SO-EMC087	17300						SO-EMC087	17300						SO-EMC087
SO-UMCG012	204						SO-UMCG012	204						SO-UMCG012	204						SO-UMCG012	204						SO-EMC123							SO-EMC123							SO-EMC123							SO-EMC123
SO-UMCG014	324						SO-UMCG014	324						SO-UMCG014	324						SO-UMCG014	324						SO-EMC178	28400		7879				SO-EMC178	28400		2476				SO-EMC178	28400		2662				SO-EMC178
SO-UMCG019	13100						SO-UMCG019	13100						SO-UMCG019	13100						SO-UMCG019	13100						SO-EMC205	34800						SO-EMC205	34800						SO-EMC205	34800						SO-EMC205
SO-UMCG022	262	624					SO-UMCG022	262	127					SO-UMCG022	262	264					SO-UMCG022	262						SO-EMC239	11300						SO-EMC239	11300						SO-EMC239	11300						SO-EMC239
SO-UMCG026	376	1703					SO-UMCG026	376	120					SO-UMCG026	376	356					SO-UMCG026	376						SO-EMC310	10300		10743				SO-EMC310	10300		3187				SO-EMC310	10300		3530				SO-EMC310
SO-UMCG057	607						SO-UMCG057	607						SO-UMCG057	607						SO-UMCG057	607						SO-EMC313	11600		4956				SO-EMC313	11600		418				SO-EMC313	11600		470				SO-EMC313
SO-EMC051	8530						SO-EMC051	8530						SO-EMC051	8530						SO-EMC051	8530						SO-EMC333	14100						SO-EMC333	14100						SO-EMC333	14100						SO-EMC333
SO-EMC085	1540	1990					SO-EMC085	1540	63					SO-EMC085	1540	239					SO-EMC085	1540						SO-EMC393	13000						SO-EMC393	13000						SO-EMC393	13000						SO-EMC393
SO-EMC106	4070	10713					SO-EMC106	4070	123					SO-EMC106	4070	263					SO-EMC106	4070						SO-EMC130	23600						SO-EMC130	23600						SO-EMC130	23600						SO-EMC130
SO-EMC132	2070						SO-EMC132	2070						SO-EMC132	2070						SO-EMC132	2070						SO-EMC189	17700						SO-EMC189	17700						SO-EMC189	17700						SO-EMC189
SO-EMC154	1040	1549					SO-EMC154	1040	96					SO-EMC154	1040	126					SO-EMC154	1040						SO-EMC191	10100						SO-EMC191	10100						SO-EMC191	10100						SO-EMC191
SO-EMC168	789	1731					SO-EMC168	789	111					SO-EMC168	789	70					SO-EMC168	789						SO-EMC143	3980						SO-EMC143	3980						SO-EMC143	3980						SO-EMC143
SO-EMC240	4850						SO-EMC240	4850						SO-EMC240	4850						SO-EMC240	4850						SO-EMC303	9960						SO-EMC303	9960						SO-EMC303	9960						SO-EMC303
SO-LUMC029	5520						SO-LUMC029	5520						SO-LUMC029	5520						SO-LUMC029	5520						SO-EMC368	9660						SO-EMC368	9660						SO-EMC368	9660						SO-EMC368
SO-UMCG032	1010						SO-UMCG032	1010						SO-UMCG032	1010						SO-UMCG032	1010						SO-EMC376	22000		24470				SO-EMC376	22000		5543				SO-EMC376	22000		3168				SO-EMC376
SO-UMCG033	224						SO-UMCG033	224						SO-UMCG033	224						SO-UMCG033	224						SO-EMC386	26200						SO-EMC386	26200						SO-EMC386	26200						SO-EMC386
SO-AUMC002	2700						SO-AUMC002	2700						SO-AUMC002	2700						SO-AUMC002	2700						SO-AUMC039	6700						SO-AUMC039	6700						SO-AUMC039	6700						SO-AUMC039
SO-EMC010	5620						SO-EMC010	5620						SO-EMC010	5620						SO-EMC010	5620						SO-AUMC049	8920						SO-AUMC049	8920						SO-AUMC049	8920						SO-AUMC049
SO-EMC012	2980						SO-EMC012	2980						SO-EMC012	2980						SO-EMC012	2980						SO-AUMC054	1020		626				SO-AUMC054	1020		30				SO-AUMC054	1020		62				SO-AUMC054
SO-EMC023	3160						SO-EMC023	3160						SO-EMC023	3160						SO-EMC023	3160						SO-AUMC068	7100						SO-AUMC068	7100						SO-AUMC068	7100						SO-AUMC068
SO-EMC111	2460						SO-EMC111	2460						SO-EMC111	2460						SO-EMC111	2460						SO-AUMC078	19200						SO-AUMC078	19200						SO-AUMC078	19200						SO-AUMC078
SO-LUMC014	1430	3566					SO-LUMC014	1430	537					SO-LUMC014	1430	1097					SO-LUMC014	1430						SO-EMC004	22600						SO-EMC004	22600						SO-EMC004	22600						SO-EMC004
SO-LUMC025	4800						SO-LUMC025	4800						SO-LUMC025	4800						SO-LUMC025	4800						SO-EMC017	17300						SO-EMC017	17300						SO-EMC017	17300						SO-EMC017
SO-UMCG034	4130						SO-UMCG034	4130						SO-UMCG034	4130						SO-UMCG034	4130						SO-EMC164	24200		9783				SO-EMC164	24200		2501				SO-EMC164	24200		2939				SO-EMC164
SO-UMCG043	543	1777					SO-UMCG043	543	226					SO-UMCG043	543	1185					SO-UMCG043	543						SO-EMC181	4920						SO-EMC181	4920						SO-EMC181	4920						SO-EMC181
SO-EMC063	995						SO-EMC063	995						SO-EMC063	995						SO-EMC063	995						SO-EMC199	25000		27156				SO-EMC199	25000		7149				SO-EMC199	25000		6458				SO-EMC199
																												SO-EMC267	41200						SO-EMC267	41200						SO-EMC267	41200						SO-EMC267
SO-AUMC061	22300						SO-AUMC061	22300						SO-AUMC061	22300						SO-AUMC061	22300						SO-EMC340	21800						SO-EMC340	21800						SO-EMC340	21800						SO-EMC340
SO-AUMC070	17200		8345				SO-AUMC070	17200		1101				SO-AUMC070	17200		1422				SO-AUMC070	17200						SO-EMC346	5640						SO-EMC346	5640						SO-EMC346	5640						SO-EMC346
SO-EMC112	22800		27691				SO-EMC112	22800		1993				SO-EMC112	22800		2144				SO-EMC112	22800						SO-EMC355	2200						SO-EMC355	2200						SO-EMC355	2200						SO-EMC355
SO-EMC195	12100						SO-EMC195	12100						SO-EMC195	12100						SO-EMC195	12100						SO-EMC359	7620		8416				SO-EMC359	7620		1184				SO-EMC359	7620		824				SO-EMC359
SO-EMC243	32200						SO-EMC243	32200						SO-EMC243	32200						SO-EMC243	32200						SO-UMCG055	5760						SO-UMCG055	5760						SO-UMCG055	5760						SO-UMCG055
SO-EMC252	12100						SO-EMC252	12100						SO-EMC252	12100						SO-EMC252	12100						SO-EMC290	6180						SO-EMC290	6180						SO-EMC290	6180						SO-EMC290
SO-EMC264	28200						SO-EMC264	28200						SO-EMC264	28200						SO-EMC264	28200
SO-EMC312	35200						SO-EMC312	35200						SO-EMC312	35200						SO-EMC312	35200						SO-EMC049	22000						SO-EMC049	22000						SO-EMC049	22000						SO-EMC049
SO-EMC357	9360						SO-EMC357	9360						SO-EMC357	9360						SO-EMC357	9360						SO-EMC118							SO-EMC118							SO-EMC118							SO-EMC118
SO-EMC364	2800		3851				SO-EMC364	2800		2424				SO-EMC364	2800		1674				SO-EMC364	2800						SO-EMC124	32200		13155				SO-EMC124	32200		1440				SO-EMC124	32200		3130				SO-EMC124
SO-EMC383	14200						SO-EMC383	14200						SO-EMC383	14200						SO-EMC383	14200						SO-EMC162	21200						SO-EMC162	21200						SO-EMC162	21200						SO-EMC162
SO-EMC388	26400						SO-EMC388	26400						SO-EMC388	26400						SO-EMC388	26400						SO-EMC204	24200		16717				SO-EMC204	24200		16840				SO-EMC204	24200		10541				SO-EMC204
SO-UMCG052	7620						SO-UMCG052	7620						SO-UMCG052	7620						SO-UMCG052	7620						SO-EMC261	23600		13696				SO-EMC261	23600		3247				SO-EMC261	23600		6518				SO-EMC261
SO-EMC028	12300						SO-EMC028	12300						SO-EMC028	12300						SO-EMC028	12300						SO-EMC277	32600		23260				SO-EMC277	32600		2435				SO-EMC277	32600		3533				SO-EMC277
SO-EMC046	21200						SO-EMC046	21200						SO-EMC046	21200						SO-EMC046	21200						SO-EMC297	39600						SO-EMC297	39600						SO-EMC297	39600						SO-EMC297
SO-EMC077	34700						SO-EMC077	34700						SO-EMC077	34700						SO-EMC077	34700						SO-EMC351	40200						SO-EMC351	40200						SO-EMC351	40200						SO-EMC351
SO-EMC299	13400						SO-EMC299	13400						SO-EMC299	13400						SO-EMC299	13400						SO-EMC352	41400						SO-EMC352	41400						SO-EMC352	41400						SO-EMC352
SO-EMC345	10500						SO-EMC345	10500						SO-EMC345	10500						SO-EMC345	10500						SO-AUMC042	8320						SO-AUMC042	8320						SO-AUMC042	8320						SO-AUMC042
SO-EMC361	8780						SO-EMC361	8780						SO-EMC361	8780						SO-EMC361	8780						SO-AUMC059	11600						SO-AUMC059	11600						SO-AUMC059	11600						SO-AUMC059
SO-AUMC055	7210						SO-AUMC055	7210						SO-AUMC055	7210						SO-AUMC055	7210						SO-EMC238	9220						SO-EMC238	9220						SO-EMC238	9220						SO-EMC238
SO-AUMC083	2660						SO-AUMC083	2660						SO-AUMC083	2660						SO-AUMC083	2660						SO-AUMC079	8900		9631				SO-AUMC079	8900		2054				SO-AUMC079	8900		2145				SO-AUMC079
SO-EMC070	12200						SO-EMC070	12200						SO-EMC070	12200						SO-EMC070	12200						SO-EMC293	18100						SO-EMC293	18100						SO-EMC293	18100						SO-EMC293
SO-EMC096	26600						SO-EMC096	26600						SO-EMC096	26600						SO-EMC096	26600						SO-EMC330	16900						SO-EMC330	16900						SO-EMC330	16900						SO-EMC330
SO-EMC281	24700						SO-EMC281	24700						SO-EMC281	24700						SO-EMC281	24700						SO-EMC377							SO-EMC377							SO-EMC377							SO-EMC377
SO-EMC326	7780		3199				SO-EMC326	7780		340				SO-EMC326	7780		402				SO-EMC326	7780						SO-EMC391							SO-EMC391							SO-EMC391							SO-EMC391
SO-EMC348	24800		30196				SO-EMC348	24800		5235				SO-EMC348	24800		13219				SO-EMC348	24800						SO-UMCG047	13200						SO-UMCG047	13200						SO-UMCG047	13200						SO-UMCG047
SO-EMC354	19200		18285				SO-EMC354	19200		1707				SO-EMC354	19200		451				SO-EMC354	19200						SO-EMC033	39600						SO-EMC033	39600						SO-EMC033	39600						SO-EMC033
SO-EMC379	11500						SO-EMC379	11500						SO-EMC379	11500						SO-EMC379	11500						SO-EMC084	12600		8492				SO-EMC084	12600		1857				SO-EMC084	12600		3672				SO-EMC084
SO-EMC384	17200						SO-EMC384	17200						SO-EMC384	17200						SO-EMC384	17200						SO-EMC095	30800						SO-EMC095	30800						SO-EMC095	30800						SO-EMC095
SO-EMC394	16100		7201				SO-EMC394	16100		806				SO-EMC394	16100		164				SO-EMC394	16100						SO-EMC135	35600		6054				SO-EMC135	35600		2232				SO-EMC135	35600		1914				SO-EMC135
SO-AUMC051	9920						SO-AUMC051	9920						SO-AUMC051	9920						SO-AUMC051	9920						SO-EMC192	22400						SO-EMC192	22400						SO-EMC192	22400						SO-EMC192
SO-AUMC063	4050						SO-AUMC063	4050						SO-AUMC063	4050						SO-AUMC063	4050						SO-EMC262	92800						SO-EMC262	92800						SO-EMC262	92800						SO-EMC262
SO-EMC116	12700						SO-EMC116	12700						SO-EMC116	12700						SO-EMC116	12700						SO-EMC291	29600						SO-EMC291	29600						SO-EMC291	29600						SO-EMC291
SO-EMC156	31600		21447				SO-EMC156	31600		5259				SO-EMC156	31600		1679				SO-EMC156	31600						SO-EMC315	5440		4743				SO-EMC315	5440		1747				SO-EMC315	5440		1348				SO-EMC315
SO-EMC268	3370						SO-EMC268	3370						SO-EMC268	3370						SO-EMC268	3370						SO-EMC332	21600		10363				SO-EMC332	21600		1192				SO-EMC332	21600		1034				SO-EMC332
SO-EMC307	7100						SO-EMC307	7100						SO-EMC307	7100						SO-EMC307	7100						SO-EMC334	36600						SO-EMC334	36600						SO-EMC334	36600						SO-EMC334
SO-EMC325	10000						SO-EMC325	10000						SO-EMC325	10000						SO-EMC325	10000						SO-EMC360	23800						SO-EMC360	23800						SO-EMC360	23800						SO-EMC360
SO-EMC350	7140						SO-EMC350	7140						SO-EMC350	7140						SO-EMC350	7140						SO-EMC390	27200						SO-EMC390	27200						SO-EMC390	27200						SO-EMC390
SO-UMCG069	3670		3993				SO-UMCG069	3670		326				SO-UMCG069	3670		292				SO-UMCG069	3670						SO-EMC395	20600						SO-EMC395	20600						SO-EMC395	20600						SO-EMC395
SO-EMC300	30300						SO-EMC300	30300						SO-EMC300	30300						SO-EMC300	30300						SO-EMC201	14900						SO-EMC201	14900						SO-EMC201	14900						SO-EMC201
SO-AUMC037	46600						SO-AUMC037	46600						SO-AUMC037	46600						SO-AUMC037	46600						SO-EMC039	10100		4994				SO-EMC039	10100		480				SO-EMC039	10100		2269				SO-EMC039
SO-AUMC076	23900						SO-AUMC076	23900						SO-AUMC076	23900						SO-AUMC076	23900						SO-EMC097	8920						SO-EMC097	8920						SO-EMC097	8920						SO-EMC097
SO-EMC005	18200						SO-EMC005	18200						SO-EMC005	18200						SO-EMC005	18200						SO-EMC121	2820						SO-EMC121	2820						SO-EMC121	2820						SO-EMC121
SO-EMC029	29300						SO-EMC029	29300						SO-EMC029	29300						SO-EMC029	29300						SO-EMC298	8180		5508				SO-EMC298	8180		14355				SO-EMC298	8180		883				SO-EMC298
SO-EMC035	35400		82964				SO-EMC035	35400		7036				SO-EMC035	35400		6865				SO-EMC035	35400						SO-EMC372	8760						SO-EMC372	8760						SO-EMC372	8760						SO-EMC372
SO-EMC050	13300						SO-EMC050	13300						SO-EMC050	13300						SO-EMC050	13300						SO-EMC381	3040						SO-EMC381	3040						SO-EMC381	3040						SO-EMC381
SO-EMC075	30600						SO-EMC075	30600						SO-EMC075	30600						SO-EMC075	30600						SO-AUMC072	5000						SO-AUMC072	5000						SO-AUMC072	5000						SO-AUMC072
SO-EMC086	69400						SO-EMC086	69400						SO-EMC086	69400						SO-EMC086	69400						SO-EMC073	8540		6616				SO-EMC073	8540		643				SO-EMC073	8540		1940				SO-EMC073
SO-EMC148	14800						SO-EMC148	14800						SO-EMC148	14800						SO-EMC148	14800						SO-EMC286	13300		6864				SO-EMC286	13300		909				SO-EMC286	13300		623				SO-EMC286
SO-EMC219	15600						SO-EMC219	15600						SO-EMC219	15600						SO-EMC219	15600
SO-EMC229	30500						SO-EMC229	30500						SO-EMC229	30500						SO-EMC229	30500						SO-EMC069	31600						SO-EMC069	31600						SO-EMC069	31600						SO-EMC069
SO-EMC263	18400		25444				SO-EMC263	18400		3511				SO-EMC263	18400		1822				SO-EMC263	18400						SO-EMC251	8360						SO-EMC251	8360						SO-EMC251	8360						SO-EMC251
SO-EMC265	36900						SO-EMC265	36900						SO-EMC265	36900						SO-EMC265	36900						SO-EMC370	8940						SO-EMC370	8940						SO-EMC370	8940						SO-EMC370
SO-EMC320	13400						SO-EMC320	13400						SO-EMC320	13400						SO-EMC320	13400						SO-EMC337	18800		4816				SO-EMC337	18800		975				SO-EMC337	18800		768				SO-EMC337
SO-EMC322	33900		40167				SO-EMC322	33900		9874				SO-EMC322	33900		18427				SO-EMC322	33900						SO-EMC002	29600						SO-EMC002	29600						SO-EMC002	29600						SO-EMC002
SO-EMC328	31000						SO-EMC328	31000						SO-EMC328	31000						SO-EMC328	31000						SO-AUMC060	4140						SO-AUMC060	4140						SO-AUMC060	4140						SO-AUMC060
SO-EMC341	9660		7688				SO-EMC341	9660		1710				SO-EMC341	9660		638				SO-EMC341	9660						SO-EMC147	27200						SO-EMC147	27200						SO-EMC147	27200						SO-EMC147
SO-EMC344	30100						SO-EMC344	30100						SO-EMC344	30100						SO-EMC344	30100						SO-EMC232	3000						SO-EMC232	3000						SO-EMC232	3000						SO-EMC232
SO-EMC363	32800						SO-EMC363	32800						SO-EMC363	32800						SO-EMC363	32800						SO-UMCG063	8200		20866				SO-UMCG063	8200		3616				SO-UMCG063	8200		7993				SO-UMCG063
SO-EMC387	38200						SO-EMC387	38200						SO-EMC387	38200						SO-EMC387	38200
SO-UMCG059	2980						SO-UMCG059	2980						SO-UMCG059	2980						SO-UMCG059	2980						SO-AUMC028	12500		13697				SO-AUMC028	12500		3579				SO-AUMC028	12500		5768				SO-AUMC028
SO-EMC114	20000		26616				SO-EMC114	20000		3089				SO-EMC114	20000		1260				SO-EMC114	20000						SO-EMC009	9640						SO-EMC009	9640						SO-EMC009	9640						SO-EMC009
SO-EMC331	10300						SO-EMC331	10300						SO-EMC331	10300						SO-EMC331	10300						SO-EMC043	18400						SO-EMC043	18400						SO-EMC043	18400						SO-EMC043
SO-EMC366	21500		24498				SO-EMC366	21500		2841				SO-EMC366	21500		1872				SO-EMC366	21500						SO-EMC059	3300						SO-EMC059	3300						SO-EMC059	3300						SO-EMC059
SO-AUMC077	26700		33741				SO-AUMC077	26700		3008				SO-AUMC077	26700		10601				SO-AUMC077	26700						SO-EMC080	10200						SO-EMC080	10200						SO-EMC080	10200						SO-EMC080
SO-EMC003	12600						SO-EMC003	12600						SO-EMC003	12600						SO-EMC003	12600						SO-EMC134	3060						SO-EMC134	3060						SO-EMC134	3060						SO-EMC134
SO-EMC183	12300						SO-EMC183	12300						SO-EMC183	12300						SO-EMC183	12300						SO-LUMC018	10400						SO-LUMC018	10400						SO-LUMC018	10400						SO-LUMC018
SO-EMC215	3200						SO-EMC215	3200						SO-EMC215	3200						SO-EMC215	3200						SO-LUMC027	1220						SO-LUMC027	1220						SO-LUMC027	1220						SO-LUMC027
SO-EMC246	9920						SO-EMC246	9920						SO-EMC246	9920						SO-EMC246	9920						SO-UMCG027	6080						SO-UMCG027	6080						SO-UMCG027	6080						SO-UMCG027
SO-EMC259	13800						SO-EMC259	13800						SO-EMC259	13800						SO-EMC259	13800						SO-UMCG039	4000		5569				SO-UMCG039	4000		910				SO-UMCG039	4000		1072				SO-UMCG039
SO-EMC279	4920						SO-EMC279	4920						SO-EMC279	4920						SO-EMC279	4920						SO-EMC036	3940		1508				SO-EMC036	3940		166				SO-EMC036	3940		294				SO-EMC036
SO-EMC304	26000						SO-EMC304	26000						SO-EMC304	26000						SO-EMC304	26000						SO-EMC058	6300						SO-EMC058	6300						SO-EMC058	6300						SO-EMC058
SO-EMC311	16600		26075				SO-EMC311	16600		2467				SO-EMC311	16600		3822				SO-EMC311	16600						SO-EMC083	19800						SO-EMC083	19800						SO-EMC083	19800						SO-EMC083
SO-AUMC040	17000						SO-AUMC040	17000						SO-AUMC040	17000						SO-AUMC040	17000						SO-EMC119	11300						SO-EMC119	11300						SO-EMC119	11300						SO-EMC119
SO-EMC026							SO-EMC026							SO-EMC026							SO-EMC026							SO-EMC145	13800						SO-EMC145	13800						SO-EMC145	13800						SO-EMC145
SO-EMC198	21600						SO-EMC198	21600						SO-EMC198	21600						SO-EMC198	21600						SO-EMC146	8460						SO-EMC146	8460						SO-EMC146	8460						SO-EMC146
SO-EMC254	15200		19778				SO-EMC254	15200		4552				SO-EMC254	15200		2265				SO-EMC254	15200						SO-AUMC018	5720		4155				SO-AUMC018	5720		1708				SO-AUMC018	5720		1374				SO-AUMC018
SO-EMC258	10300						SO-EMC258	10300						SO-EMC258	10300						SO-EMC258	10300						SO-EMC260	10000						SO-EMC260	10000						SO-EMC260	10000						SO-EMC260
SO-EMC266	10000		12028				SO-EMC266	10000		1584				SO-EMC266	10000		679				SO-EMC266	10000						SO-AUMC001	4380						SO-AUMC001	4380						SO-AUMC001	4380						SO-AUMC001
SO-EMC271	32400						SO-EMC271	32400						SO-EMC271	32400						SO-EMC271	32400						SO-AUMC025							SO-AUMC025							SO-AUMC025							SO-AUMC025
SO-EMC283	17400		23291				SO-EMC283	17400		1308				SO-EMC283	17400		1435				SO-EMC283	17400						SO-AUMC073	5540						SO-AUMC073	5540						SO-AUMC073	5540						SO-AUMC073
SO-EMC296	24300						SO-EMC296	24300						SO-EMC296	24300						SO-EMC296	24300						SO-EMC020	12900		7610				SO-EMC020	12900		808				SO-EMC020	12900		2977				SO-EMC020
SO-EMC323	16700		12046				SO-EMC323	16700		2151				SO-EMC323	16700		3126				SO-EMC323	16700						SO-EMC030	10900		6532				SO-EMC030	10900		1712				SO-EMC030	10900		2084				SO-EMC030
SO-EMC339	48800						SO-EMC339	48800						SO-EMC339	48800						SO-EMC339	48800						SO-EMC042	8040		5431				SO-EMC042	8040		574				SO-EMC042	8040		1370				SO-EMC042
SO-EMC226	4240						SO-EMC226	4240						SO-EMC226	4240						SO-EMC226	4240						SO-EMC129	4260						SO-EMC129	4260						SO-EMC129	4260						SO-EMC129
SO-UMCG061	3050						SO-UMCG061	3050						SO-UMCG061	3050						SO-UMCG061	3050						SO-EMC175	18100						SO-EMC175	18100						SO-EMC175	18100						SO-EMC175
																												SO-EMC179	5080						SO-EMC179	5080						SO-EMC179	5080						SO-EMC179
SO-EMC054	2370		10578				SO-EMC054	2370		1220				SO-EMC054	2370		444				SO-EMC054	2370						SO-EMC223	2760						SO-EMC223	2760						SO-EMC223	2760						SO-EMC223
SO-EMC282	4730						SO-EMC282	4730						SO-EMC282	4730						SO-EMC282	4730						SO-EMC247	22400		14836				SO-EMC247	22400		1781				SO-EMC247	22400		6302				SO-EMC247
SO-AUMC046	7150		3702				SO-AUMC046	7150		346				SO-AUMC046	7150		767				SO-AUMC046	7150						SO-EMC248	6960		5051				SO-EMC248	6960		477				SO-EMC248	6960		401				SO-EMC248
SO-AUMC053	4830						SO-AUMC053	4830						SO-AUMC053	4830						SO-AUMC053	4830						SO-EMC256	8700						SO-EMC256	8700						SO-EMC256	8700						SO-EMC256
SO-EMC041	7130		9672				SO-EMC041	7130		983				SO-EMC041	7130		1113				SO-EMC041	7130						SO-LUMC015	6680		5134				SO-LUMC015	6680		1151				SO-LUMC015	6680		1666				SO-LUMC015
SO-AUMC044	8300						SO-AUMC044	8300						SO-AUMC044	8300						SO-AUMC044	8300						SO-LUMC024	37800						SO-LUMC024	37800						SO-LUMC024	37800						SO-LUMC024
																												SO-LUMC031	9840		16207				SO-LUMC031	9840		3640				SO-LUMC031	9840		5478				SO-LUMC031
SO-EMC024	8450						SO-EMC024	8450						SO-EMC024	8450						SO-EMC024	8450						SO-LUMC035	10700						SO-LUMC035	10700						SO-LUMC035	10700						SO-LUMC035
SO-EMC061	3500		10739				SO-EMC061	3500		1486				SO-EMC061	3500		1192				SO-EMC061	3500						SO-UMCG002	22200						SO-UMCG002	22200						SO-UMCG002	22200						SO-UMCG002
SO-EMC090	9830						SO-EMC090	9830						SO-EMC090	9830						SO-EMC090	9830						SO-UMCG011	3680						SO-UMCG011	3680						SO-UMCG011	3680						SO-UMCG011
SO-EMC110	9490		18971				SO-EMC110	9490		1549				SO-EMC110	9490		1745				SO-EMC110	9490						SO-UMCG028	2940						SO-UMCG028	2940						SO-UMCG028	2940						SO-UMCG028
SO-EMC117	5670						SO-EMC117	5670						SO-EMC117	5670						SO-EMC117	5670						SO-UMCG038	5640		5834				SO-UMCG038	5640		1313				SO-UMCG038	5640		1008				SO-UMCG038
SO-EMC127	6620		3696				SO-EMC127	6620		485				SO-EMC127	6620		1676				SO-EMC127	6620
SO-EMC318	4390						SO-EMC318	4390						SO-EMC318	4390						SO-EMC318	4390						SO-AUMC014	16800						SO-AUMC014	16800						SO-AUMC014	16800						SO-AUMC014
SO-EMC088	4710		6196				SO-EMC088	4710		264				SO-EMC088	4710		245				SO-EMC088	4710						SO-EMC006	14600		13537				SO-EMC006	14600		1941				SO-EMC006	14600		3919				SO-EMC006
SO-EMC231	10400		16373				SO-EMC231	10400		807				SO-EMC231	10400		1019				SO-EMC231	10400						SO-EMC027	19600		10504				SO-EMC027	19600		1442				SO-EMC027	19600		5541				SO-EMC027
SO-AUMC080	8890						SO-AUMC080	8890						SO-AUMC080	8890						SO-AUMC080	8890						SO-EMC065	14900						SO-EMC065	14900						SO-EMC065	14900						SO-EMC065
SO-EMC194	28900						SO-EMC194	28900						SO-EMC194	28900						SO-EMC194	28900						SO-EMC113	5180						SO-EMC113	5180						SO-EMC113	5180						SO-EMC113
SO-EMC253	7680						SO-EMC253	7680						SO-EMC253	7680						SO-EMC253	7680						SO-EMC122	10000		6247				SO-EMC122	10000		1553				SO-EMC122	10000		2116				SO-EMC122
SO-EMC302	6430						SO-EMC302	6430						SO-EMC302	6430						SO-EMC302	6430						SO-EMC188	15200						SO-EMC188	15200						SO-EMC188	15200						SO-EMC188
SO-EMC319	9510						SO-EMC319	9510						SO-EMC319	9510						SO-EMC319	9510						SO-EMC245	28400						SO-EMC245	28400						SO-EMC245	28400						SO-EMC245
SO-EMC301	13300						SO-EMC301	13300						SO-EMC301	13300						SO-EMC301	13300						SO-LUMC036	5200						SO-LUMC036	5200						SO-LUMC036	5200						SO-LUMC036
																												SO-UMCG003	2580						SO-UMCG003	2580						SO-UMCG003	2580						SO-UMCG003
SO-AUMC013	8740		5757				SO-AUMC013	8740		2140				SO-AUMC013	8740		520				SO-AUMC013	8740						SO-UMCG024	4980						SO-UMCG024	4980						SO-UMCG024	4980						SO-UMCG024
SO-AUMC022	7070						SO-AUMC022	7070						SO-AUMC022	7070						SO-AUMC022	7070						SO-UMCG045	5620		13350				SO-UMCG045	5620		4670				SO-UMCG045	5620		5296				SO-UMCG045
SO-EMC021	8670						SO-EMC021	8670						SO-EMC021	8670						SO-EMC021	8670						SO-AUMC007			7215				SO-AUMC007			893				SO-AUMC007			1035				SO-AUMC007
SO-EMC060	5010						SO-EMC060	5010						SO-EMC060	5010						SO-EMC060	5010						SO-AUMC035	25600						SO-AUMC035	25600						SO-AUMC035	25600						SO-AUMC035
SO-EMC064	31500						SO-EMC064	31500						SO-EMC064	31500						SO-EMC064	31500						SO-EMC053	10200		5158				SO-EMC053	10200		771				SO-EMC053	10200		3440				SO-EMC053
SO-EMC102	10400						SO-EMC102	10400						SO-EMC102	10400						SO-EMC102	10400						SO-EMC115	13100		7190				SO-EMC115	13100		607				SO-EMC115	13100		2116				SO-EMC115
SO-EMC220							SO-EMC220							SO-EMC220							SO-EMC220							SO-EMC249	18300		8674				SO-EMC249	18300		833				SO-EMC249	18300		811				SO-EMC249
SO-EMC224	13000						SO-EMC224	13000						SO-EMC224	13000						SO-EMC224	13000						SO-LUMC006	2860						SO-LUMC006	2860						SO-LUMC006	2860						SO-LUMC006
SO-EMC241	1750		2889				SO-EMC241	1750		1492				SO-EMC241	1750		448				SO-EMC241	1750						SO-AUMC012	12500						SO-AUMC012	12500						SO-AUMC012	12500						SO-AUMC012
SO-LUMC023	7260		4676				SO-LUMC023	7260		106				SO-LUMC023	7260		212				SO-LUMC023	7260						SO-AUMC019	13300		23237				SO-AUMC019	13300		2090				SO-AUMC019	13300		3465				SO-AUMC019
SO-LUMC032	4300						SO-LUMC032	4300						SO-LUMC032	4300						SO-LUMC032	4300						SO-EMC131	12000						SO-EMC131	12000						SO-EMC131	12000						SO-EMC131
SO-UMCG004	3350						SO-UMCG004	3350						SO-UMCG004	3350						SO-UMCG004	3350						SO-EMC294	1760						SO-EMC294	1760						SO-EMC294	1760						SO-EMC294
SO-EMC011	5800						SO-EMC011	5800						SO-EMC011	5800						SO-EMC011	5800						SO-LUMC020	15800		29469				SO-LUMC020	15800		4050				SO-LUMC020	15800		5368				SO-LUMC020
SO-LUMC008	2440						SO-LUMC008	2440						SO-LUMC008	2440						SO-LUMC008	2440						SO-LUMC028	10900						SO-LUMC028	10900						SO-LUMC028	10900						SO-LUMC028
SO-LUMC030	5180						SO-LUMC030	5180						SO-LUMC030	5180						SO-LUMC030	5180						SO-UMCG013	2940						SO-UMCG013	2940						SO-UMCG013	2940						SO-UMCG013
SO-UMCG036	1960						SO-UMCG036	1960						SO-UMCG036	1960						SO-UMCG036	1960						SO-UMCG016	6220						SO-UMCG016	6220						SO-UMCG016	6220						SO-UMCG016
SO-AUMC016	3870						SO-AUMC016	3870						SO-AUMC016	3870						SO-AUMC016	3870						SO-UMCG044	18400						SO-UMCG044	18400						SO-UMCG044	18400						SO-UMCG044
SO-AUMC024							SO-AUMC024							SO-AUMC024							SO-AUMC024							SO-AUMC027	26600						SO-AUMC027	26600						SO-AUMC027	26600						SO-AUMC027
SO-EMC068	6450						SO-EMC068	6450						SO-EMC068	6450						SO-EMC068	6450						SO-EMC016	9260						SO-EMC016	9260						SO-EMC016	9260						SO-EMC016
SO-EMC099	9600						SO-EMC099	9600						SO-EMC099	9600						SO-EMC099	9600						SO-EMC079	16200		10105				SO-EMC079	16200		1346				SO-EMC079	16200		5286				SO-EMC079
SO-EMC108	28300						SO-EMC108	28300						SO-EMC108	28300						SO-EMC108	28300						SO-EMC141	1120						SO-EMC141	1120						SO-EMC141	1120						SO-EMC141
SO-EMC139	7290		7196				SO-EMC139	7290		1669				SO-EMC139	7290		1206				SO-EMC139	7290						SO-EMC150	7260		4483				SO-EMC150	7260		628				SO-EMC150	7260		775				SO-EMC150
SO-EMC208	7640						SO-EMC208	7640						SO-EMC208	7640						SO-EMC208	7640						SO-EMC152	22400						SO-EMC152	22400						SO-EMC152	22400						SO-EMC152
SO-EMC236	4170						SO-EMC236	4170						SO-EMC236	4170						SO-EMC236	4170						SO-EMC184	5420						SO-EMC184	5420						SO-EMC184	5420						SO-EMC184
SO-EMC269	5900		18004				SO-EMC269	5900		2111				SO-EMC269	5900		3981				SO-EMC269	5900						SO-LUMC005	13200						SO-LUMC005	13200						SO-LUMC005	13200						SO-LUMC005
SO-EMC285	8370						SO-EMC285	8370						SO-EMC285	8370						SO-EMC285	8370						SO-LUMC010	21400						SO-LUMC010	21400						SO-LUMC010	21400						SO-LUMC010
SO-LUMC007	15200		10422				SO-LUMC007	15200		2341				SO-LUMC007	15200		12081				SO-LUMC007	15200						SO-LUMC038	3440						SO-LUMC038	3440						SO-LUMC038	3440						SO-LUMC038
SO-LUMC012	6260						SO-LUMC012	6260						SO-LUMC012	6260						SO-LUMC012	6260						SO-UMCG018	1590		4795				SO-UMCG018	1590		742				SO-UMCG018	1590		1466				SO-UMCG018
SO-LUMC016	6600						SO-LUMC016	6600						SO-LUMC016	6600						SO-LUMC016	6600						SO-UMCG049	5220						SO-UMCG049	5220						SO-UMCG049	5220						SO-UMCG049
SO-LUMC019	4440		6487				SO-LUMC019	4440		1430				SO-LUMC019	4440		2542				SO-LUMC019	4440						SO-UMCG053	5260						SO-UMCG053	5260						SO-UMCG053	5260						SO-UMCG053
SO-UMCG006	4570		5934				SO-UMCG006	4570		807				SO-UMCG006	4570		1311				SO-UMCG006	4570						SO-EMC062	8920						SO-EMC062	8920						SO-EMC062	8920						SO-EMC062
SO-UMCG058	1690						SO-UMCG058	1690						SO-UMCG058	1690						SO-UMCG058	1690
SO-AUMC020	9900		4903				SO-AUMC020	9900		1140				SO-AUMC020	9900		635				SO-AUMC020	9900						SO-EMC040	38600			26449			SO-EMC040	38600			4859			SO-EMC040	38600			9921			SO-EMC040
SO-EMC100	9380						SO-EMC100	9380						SO-EMC100	9380						SO-EMC100	9380						SO-EMC047	19000						SO-EMC047	19000						SO-EMC047	19000						SO-EMC047
SO-EMC103							SO-EMC103							SO-EMC103							SO-EMC103							SO-EMC087	21000						SO-EMC087	21000						SO-EMC087	21000						SO-EMC087
SO-EMC140	15900						SO-EMC140	15900						SO-EMC140	15900						SO-EMC140	15900						SO-EMC123							SO-EMC123							SO-EMC123							SO-EMC123
SO-EMC167	38900						SO-EMC167	38900						SO-EMC167	38900						SO-EMC167	38900						SO-EMC178	31400			9015			SO-EMC178	31400			2431			SO-EMC178	31400			2317			SO-EMC178
SO-EMC230	4620		6624				SO-EMC230	4620		1179				SO-EMC230	4620		630				SO-EMC230	4620						SO-EMC205	27400						SO-EMC205	27400						SO-EMC205	27400						SO-EMC205
SO-EMC396	23800		36830				SO-EMC396	23800		2711				SO-EMC396	23800		11458				SO-EMC396	23800						SO-EMC239	16800						SO-EMC239	16800						SO-EMC239	16800						SO-EMC239
SO-EMC008	8900		7954				SO-EMC008	8900		1666				SO-EMC008	8900		1102				SO-EMC008	8900						SO-EMC310	13200			9437			SO-EMC310	13200			2709			SO-EMC310	13200			4886			SO-EMC310
SO-EMC013	4090						SO-EMC013	4090						SO-EMC013	4090						SO-EMC013	4090						SO-EMC313	20400			6806			SO-EMC313	20400			1218			SO-EMC313	20400			1367			SO-EMC313
SO-UMCG015	2450						SO-UMCG015	2450						SO-UMCG015	2450						SO-UMCG015	2450						SO-EMC333	10600						SO-EMC333	10600						SO-EMC333	10600						SO-EMC333
SO-UMCG035	4280						SO-UMCG035	4280						SO-UMCG035	4280						SO-UMCG035	4280						SO-EMC393	21000						SO-EMC393	21000						SO-EMC393	21000						SO-EMC393
																												SO-EMC130	53200						SO-EMC130	53200						SO-EMC130	53200						SO-EMC130
SO-AUMC008	8000						SO-AUMC008	8000						SO-AUMC008	8000						SO-AUMC008	8000						SO-EMC189	34800						SO-EMC189	34800						SO-EMC189	34800						SO-EMC189
SO-AUMC029	15500						SO-AUMC029	15500						SO-AUMC029	15500						SO-AUMC029	15500						SO-EMC191	8140						SO-EMC191	8140						SO-EMC191	8140						SO-EMC191
SO-EMC014	24900		58001				SO-EMC014	24900		7451				SO-EMC014	24900		8058				SO-EMC014	24900						SO-EMC143	6340						SO-EMC143	6340						SO-EMC143	6340						SO-EMC143
SO-EMC015							SO-EMC015							SO-EMC015							SO-EMC015							SO-EMC303	19900						SO-EMC303	19900						SO-EMC303	19900						SO-EMC303
SO-EMC019	7060		9648				SO-EMC019	7060		516				SO-EMC019	7060		266				SO-EMC019	7060						SO-EMC368	13700						SO-EMC368	13700						SO-EMC368	13700						SO-EMC368
SO-EMC076	7760						SO-EMC076	7760						SO-EMC076	7760						SO-EMC076	7760						SO-EMC376							SO-EMC376							SO-EMC376							SO-EMC376
SO-EMC094	10500						SO-EMC094	10500						SO-EMC094	10500						SO-EMC094	10500						SO-EMC386	23800						SO-EMC386	23800						SO-EMC386	23800						SO-EMC386
SO-EMC105	14100		28469				SO-EMC105	14100		2243				SO-EMC105	14100		1764				SO-EMC105	14100						SO-AUMC039	5540						SO-AUMC039	5540						SO-AUMC039	5540						SO-AUMC039
SO-EMC107	19400						SO-EMC107	19400						SO-EMC107	19400						SO-EMC107	19400						SO-AUMC049	13400						SO-AUMC049	13400						SO-AUMC049	13400						SO-AUMC049
SO-EMC165	11200						SO-EMC165	11200						SO-EMC165	11200						SO-EMC165	11200						SO-AUMC054	7540			3785			SO-AUMC054	7540			151			SO-AUMC054	7540			244			SO-AUMC054
SO-EMC196	2680						SO-EMC196	2680						SO-EMC196	2680						SO-EMC196	2680						SO-AUMC068	7880						SO-AUMC068	7880						SO-AUMC068	7880						SO-AUMC068
SO-EMC255	15900						SO-EMC255	15900						SO-EMC255	15900						SO-EMC255	15900						SO-AUMC078	13700						SO-AUMC078	13700						SO-AUMC078	13700						SO-AUMC078
SO-LUMC003	7850						SO-LUMC003	7850						SO-LUMC003	7850						SO-LUMC003	7850						SO-EMC004	32600						SO-EMC004	32600						SO-EMC004	32600						SO-EMC004
SO-LUMC009	2430		9294				SO-LUMC009	2430		204				SO-LUMC009	2430		440				SO-LUMC009	2430						SO-EMC017	22200						SO-EMC017	22200						SO-EMC017	22200						SO-EMC017
SO-LUMC017	26400						SO-LUMC017	26400						SO-LUMC017	26400						SO-LUMC017	26400						SO-EMC164	18300			12492			SO-EMC164	18300			4163			SO-EMC164	18300			1022			SO-EMC164
SO-LUMC033	15000						SO-LUMC033	15000						SO-LUMC033	15000						SO-LUMC033	15000						SO-EMC181	3860						SO-EMC181	3860						SO-EMC181	3860						SO-EMC181
SO-LUMC037	29500		65555				SO-LUMC037	29500		6274				SO-LUMC037	29500		13124				SO-LUMC037	29500						SO-EMC199	23400			20247			SO-EMC199	23400			5487			SO-EMC199	23400			4164			SO-EMC199
SO-UMCG001	5820		11574				SO-UMCG001	5820		1274				SO-UMCG001	5820		2392				SO-UMCG001	5820						SO-EMC267	27800						SO-EMC267	27800						SO-EMC267	27800						SO-EMC267
SO-UMCG008	2440						SO-UMCG008	2440						SO-UMCG008	2440						SO-UMCG008	2440						SO-EMC340	28600						SO-EMC340	28600						SO-EMC340	28600						SO-EMC340
SO-UMCG009	12700						SO-UMCG009	12700						SO-UMCG009	12700						SO-UMCG009	12700						SO-EMC346							SO-EMC346							SO-EMC346							SO-EMC346
SO-UMCG010	3070		8987				SO-UMCG010	3070		1439				SO-UMCG010	3070		2005				SO-UMCG010	3070						SO-EMC355	2300						SO-EMC355	2300						SO-EMC355	2300						SO-EMC355
SO-UMCG012	1490						SO-UMCG012	1490						SO-UMCG012	1490						SO-UMCG012	1490						SO-EMC359	16700			10620			SO-EMC359	16700			3184			SO-EMC359	16700			1924			SO-EMC359
SO-UMCG014	3200						SO-UMCG014	3200						SO-UMCG014	3200						SO-UMCG014	3200						SO-UMCG055	13400						SO-UMCG055	13400						SO-UMCG055	13400						SO-UMCG055
SO-UMCG019	17700						SO-UMCG019	17700						SO-UMCG019	17700						SO-UMCG019	17700						SO-EMC290							SO-EMC290							SO-EMC290							SO-EMC290
SO-UMCG022	5880		8743				SO-UMCG022	5880		1224				SO-UMCG022	5880		2388				SO-UMCG022	5880
SO-UMCG026	3060		9566				SO-UMCG026	3060		762				SO-UMCG026	3060		1069				SO-UMCG026	3060						SO-EMC049							SO-EMC049							SO-EMC049							SO-EMC049
SO-UMCG057	3660						SO-UMCG057	3660						SO-UMCG057	3660						SO-UMCG057	3660						SO-EMC118	45600						SO-EMC118	45600						SO-EMC118	45600						SO-EMC118
SO-EMC051	16500						SO-EMC051	16500						SO-EMC051	16500						SO-EMC051	16500						SO-EMC124	25000			9534			SO-EMC124	25000			1427			SO-EMC124	25000			2533			SO-EMC124
SO-EMC085	9130		15106				SO-EMC085	9130		770				SO-EMC085	9130		1106				SO-EMC085	9130						SO-EMC162	20600						SO-EMC162	20600						SO-EMC162	20600						SO-EMC162
SO-EMC106	16700		28281				SO-EMC106	16700		1258				SO-EMC106	16700		1324				SO-EMC106	16700						SO-EMC204	33400						SO-EMC204	33400						SO-EMC204	33400						SO-EMC204
SO-EMC132	9480						SO-EMC132	9480						SO-EMC132	9480						SO-EMC132	9480						SO-EMC261				13622			SO-EMC261				2373			SO-EMC261				3168			SO-EMC261
SO-EMC154	1680		2082				SO-EMC154	1680		215				SO-EMC154	1680		158				SO-EMC154	1680						SO-EMC277	18100			15804			SO-EMC277	18100			1572			SO-EMC277	18100			2899			SO-EMC277
SO-EMC168	8210		6421				SO-EMC168	8210		550				SO-EMC168	8210		357				SO-EMC168	8210						SO-EMC297	30200						SO-EMC297	30200						SO-EMC297	30200						SO-EMC297
SO-EMC240	16000						SO-EMC240	16000						SO-EMC240	16000						SO-EMC240	16000						SO-EMC351	39600						SO-EMC351	39600						SO-EMC351	39600						SO-EMC351
SO-LUMC029	18300						SO-LUMC029	18300						SO-LUMC029	18300						SO-LUMC029	18300						SO-EMC352							SO-EMC352							SO-EMC352							SO-EMC352
SO-UMCG032	2700						SO-UMCG032	2700						SO-UMCG032	2700						SO-UMCG032	2700						SO-AUMC042	10500						SO-AUMC042	10500						SO-AUMC042	10500						SO-AUMC042
SO-UMCG033	2350						SO-UMCG033	2350						SO-UMCG033	2350						SO-UMCG033	2350						SO-AUMC059	10100						SO-AUMC059	10100						SO-AUMC059	10100						SO-AUMC059
SO-AUMC002	9390						SO-AUMC002	9390						SO-AUMC002	9390						SO-AUMC002	9390						SO-EMC238	9520						SO-EMC238	9520						SO-EMC238	9520						SO-EMC238
SO-EMC010	22900						SO-EMC010	22900						SO-EMC010	22900						SO-EMC010	22900						SO-AUMC079							SO-AUMC079							SO-AUMC079							SO-AUMC079
SO-EMC012	8490						SO-EMC012	8490						SO-EMC012	8490						SO-EMC012	8490						SO-EMC293							SO-EMC293							SO-EMC293							SO-EMC293
SO-EMC023	10800						SO-EMC023	10800						SO-EMC023	10800						SO-EMC023	10800						SO-EMC330	12200						SO-EMC330	12200						SO-EMC330	12200						SO-EMC330
SO-EMC111	9170						SO-EMC111	9170						SO-EMC111	9170						SO-EMC111	9170						SO-EMC377	9080						SO-EMC377	9080						SO-EMC377	9080						SO-EMC377
SO-LUMC014	10800		16903				SO-LUMC014	10800		2767				SO-LUMC014	10800		8043				SO-LUMC014	10800						SO-EMC391	24200						SO-EMC391	24200						SO-EMC391	24200						SO-EMC391
SO-LUMC025	6090						SO-LUMC025	6090						SO-LUMC025	6090						SO-LUMC025	6090						SO-UMCG047	41400						SO-UMCG047	41400						SO-UMCG047	41400						SO-UMCG047
SO-UMCG034	12000						SO-UMCG034	12000						SO-UMCG034	12000						SO-UMCG034	12000						SO-EMC033	23200						SO-EMC033	23200						SO-EMC033	23200						SO-EMC033
SO-UMCG043							SO-UMCG043							SO-UMCG043							SO-UMCG043							SO-EMC084				13282			SO-EMC084				4075			SO-EMC084				7232			SO-EMC084
SO-EMC063	4470						SO-EMC063	4470						SO-EMC063	4470						SO-EMC063	4470						SO-EMC095	35200						SO-EMC095	35200						SO-EMC095	35200						SO-EMC095
																												SO-EMC135	34000			20077			SO-EMC135	34000			8708			SO-EMC135	34000			11065			SO-EMC135
SO-AUMC061	21900						SO-AUMC061	21900						SO-AUMC061	21900						SO-AUMC061	21900						SO-EMC192	29800						SO-EMC192	29800						SO-EMC192	29800						SO-EMC192
SO-AUMC070	14400			6830			SO-AUMC070	14400			1202			SO-AUMC070	14400			2159			SO-AUMC070	14400						SO-EMC262	156000						SO-EMC262	156000						SO-EMC262	156000						SO-EMC262
SO-EMC112	21200			30231			SO-EMC112	21200			2780			SO-EMC112	21200			2164			SO-EMC112	21200						SO-EMC291	33400						SO-EMC291	33400						SO-EMC291	33400						SO-EMC291
SO-EMC195	12600						SO-EMC195	12600						SO-EMC195	12600						SO-EMC195	12600						SO-EMC315	8460			15895			SO-EMC315	8460			6983			SO-EMC315	8460			3687			SO-EMC315
SO-EMC243	28000						SO-EMC243	28000						SO-EMC243	28000						SO-EMC243	28000						SO-EMC332	36600			18106			SO-EMC332	36600			2011			SO-EMC332	36600			8393			SO-EMC332
SO-EMC252	19700						SO-EMC252	19700						SO-EMC252	19700						SO-EMC252	19700						SO-EMC334	33200						SO-EMC334	33200						SO-EMC334	33200						SO-EMC334
SO-EMC264	22800						SO-EMC264	22800						SO-EMC264	22800						SO-EMC264	22800						SO-EMC360	31800						SO-EMC360	31800						SO-EMC360	31800						SO-EMC360
SO-EMC312	34200						SO-EMC312	34200						SO-EMC312	34200						SO-EMC312	34200						SO-EMC390	32400						SO-EMC390	32400						SO-EMC390	32400						SO-EMC390
SO-EMC357	38000						SO-EMC357	38000						SO-EMC357	38000						SO-EMC357	38000						SO-EMC395	20600						SO-EMC395	20600						SO-EMC395	20600						SO-EMC395
SO-EMC364	5040			4109			SO-EMC364	5040			2344			SO-EMC364	5040			1694			SO-EMC364	5040						SO-EMC201							SO-EMC201							SO-EMC201							SO-EMC201
SO-EMC383	17200						SO-EMC383	17200						SO-EMC383	17200						SO-EMC383	17200
SO-EMC388	24800						SO-EMC388	24800						SO-EMC388	24800						SO-EMC388	24800						SO-EMC039	10400			6265			SO-EMC039	10400			1106			SO-EMC039	10400			5347			SO-EMC039
SO-UMCG052	4080						SO-UMCG052	4080						SO-UMCG052	4080						SO-UMCG052	4080						SO-EMC097	11300						SO-EMC097	11300						SO-EMC097	11300						SO-EMC097
SO-EMC028	10200						SO-EMC028	10200						SO-EMC028	10200						SO-EMC028	10200						SO-EMC121	3260						SO-EMC121	3260						SO-EMC121	3260						SO-EMC121
SO-EMC046	25000						SO-EMC046	25000						SO-EMC046	25000						SO-EMC046	25000						SO-EMC298	10100			5877			SO-EMC298	10100			1402			SO-EMC298	10100			1569			SO-EMC298
SO-EMC077	26400						SO-EMC077	26400						SO-EMC077	26400						SO-EMC077	26400						SO-EMC372	7920						SO-EMC372	7920						SO-EMC372	7920						SO-EMC372
SO-EMC299	15100						SO-EMC299	15100						SO-EMC299	15100						SO-EMC299	15100						SO-EMC381							SO-EMC381							SO-EMC381							SO-EMC381
SO-EMC345	9550						SO-EMC345	9550						SO-EMC345	9550						SO-EMC345	9550						SO-AUMC072	5100						SO-AUMC072	5100						SO-AUMC072	5100						SO-AUMC072
SO-EMC361	11400						SO-EMC361	11400						SO-EMC361	11400						SO-EMC361	11400						SO-EMC073	7300			5785			SO-EMC073	7300			908			SO-EMC073	7300			2523			SO-EMC073
SO-AUMC055	5410						SO-AUMC055	5410						SO-AUMC055	5410						SO-AUMC055	5410						SO-EMC286	10100			6421			SO-EMC286	10100			216			SO-EMC286	10100			631			SO-EMC286
SO-AUMC083	1900						SO-AUMC083	1900						SO-AUMC083	1900						SO-AUMC083	1900
SO-EMC070	10600						SO-EMC070	10600						SO-EMC070	10600						SO-EMC070	10600						SO-EMC069	25800						SO-EMC069	25800						SO-EMC069	25800						SO-EMC069
SO-EMC096	27900						SO-EMC096	27900						SO-EMC096	27900						SO-EMC096	27900						SO-EMC251	19000						SO-EMC251	19000						SO-EMC251	19000						SO-EMC251
SO-EMC281	27700						SO-EMC281	27700						SO-EMC281	27700						SO-EMC281	27700						SO-EMC370	7120						SO-EMC370	7120						SO-EMC370	7120						SO-EMC370
SO-EMC326	9010			4134			SO-EMC326	9010			183			SO-EMC326	9010			267			SO-EMC326	9010						SO-EMC337	16600			11193			SO-EMC337	16600			987			SO-EMC337	16600			1190			SO-EMC337
SO-EMC348	30200			34302			SO-EMC348	30200			7240			SO-EMC348	30200			10477			SO-EMC348	30200						SO-EMC002	43600						SO-EMC002	43600						SO-EMC002	43600						SO-EMC002
SO-EMC354	26800			10357			SO-EMC354	26800			3844			SO-EMC354	26800			782			SO-EMC354	26800						SO-AUMC060	2720						SO-AUMC060	2720						SO-AUMC060	2720						SO-AUMC060
SO-EMC379	12100						SO-EMC379	12100						SO-EMC379	12100						SO-EMC379	12100						SO-EMC147	67800						SO-EMC147	67800						SO-EMC147	67800						SO-EMC147
SO-EMC384	23000						SO-EMC384	23000						SO-EMC384	23000						SO-EMC384	23000						SO-EMC232	1970						SO-EMC232	1970						SO-EMC232	1970						SO-EMC232
SO-EMC394	13700			3038			SO-EMC394	13700			590			SO-EMC394	13700			139			SO-EMC394	13700						SO-UMCG063	21600			17173			SO-UMCG063	21600			5494			SO-UMCG063	21600			6543			SO-UMCG063
SO-AUMC051	4480						SO-AUMC051	4480						SO-AUMC051	4480						SO-AUMC051	4480
SO-AUMC063	14600						SO-AUMC063	14600						SO-AUMC063	14600						SO-AUMC063	14600						SO-AUMC028	8500			9007			SO-AUMC028	8500			2274			SO-AUMC028	8500			5210			SO-AUMC028
SO-EMC116	11300						SO-EMC116	11300						SO-EMC116	11300						SO-EMC116	11300						SO-EMC009	20200						SO-EMC009	20200						SO-EMC009	20200						SO-EMC009
SO-EMC156	32900			25677			SO-EMC156	32900			8700			SO-EMC156	32900			2894			SO-EMC156	32900						SO-EMC043	21000						SO-EMC043	21000						SO-EMC043	21000						SO-EMC043
SO-EMC268	2660						SO-EMC268	2660						SO-EMC268	2660						SO-EMC268	2660						SO-EMC059	3040						SO-EMC059	3040						SO-EMC059	3040						SO-EMC059
SO-EMC307	7100						SO-EMC307	7100						SO-EMC307	7100						SO-EMC307	7100						SO-EMC080	13700						SO-EMC080	13700						SO-EMC080	13700						SO-EMC080
SO-EMC325	9790						SO-EMC325	9790						SO-EMC325	9790						SO-EMC325	9790						SO-EMC134	2500						SO-EMC134	2500						SO-EMC134	2500						SO-EMC134
SO-EMC350							SO-EMC350	5780						SO-EMC350	5780						SO-EMC350	5780						SO-LUMC018	10100						SO-LUMC018	10100						SO-LUMC018	10100						SO-LUMC018
SO-UMCG069	1770			8984			SO-UMCG069	1770			1480			SO-UMCG069	1770			1394			SO-UMCG069	1770						SO-LUMC027	2100						SO-LUMC027	2100						SO-LUMC027	2100						SO-LUMC027
SO-EMC300							SO-EMC300							SO-EMC300							SO-EMC300							SO-UMCG027	11800						SO-UMCG027	11800						SO-UMCG027	11800						SO-UMCG027
																												SO-UMCG039	4860			5984			SO-UMCG039	4860			1897			SO-UMCG039	4860			1537			SO-UMCG039
SO-AUMC037	60900						SO-AUMC037	60900						SO-AUMC037	60900						SO-AUMC037	60900						SO-EMC036	2240			1568			SO-EMC036	2240			145			SO-EMC036	2240			276			SO-EMC036
SO-AUMC076	25200						SO-AUMC076	25200						SO-AUMC076	25200						SO-AUMC076	25200						SO-EMC058	9140						SO-EMC058	9140						SO-EMC058	9140						SO-EMC058
SO-EMC005	16000						SO-EMC005	16000						SO-EMC005	16000						SO-EMC005	16000						SO-EMC083	15000						SO-EMC083	15000						SO-EMC083	15000						SO-EMC083
SO-EMC029	65100						SO-EMC029	65100						SO-EMC029	65100						SO-EMC029	65100						SO-EMC119	14600						SO-EMC119	14600						SO-EMC119	14600						SO-EMC119
SO-EMC035	30600			43833			SO-EMC035	30600			6174			SO-EMC035	30600			5173			SO-EMC035	30600						SO-EMC145	17300						SO-EMC145	17300						SO-EMC145	17300						SO-EMC145
SO-EMC050	28500						SO-EMC050	28500						SO-EMC050	28500						SO-EMC050	28500						SO-EMC146	7580						SO-EMC146	7580						SO-EMC146	7580						SO-EMC146
SO-EMC075	26600						SO-EMC075	26600						SO-EMC075	26600						SO-EMC075	26600						SO-AUMC018	6100			3556			SO-AUMC018	6100			1489			SO-AUMC018	6100			2109			SO-AUMC018
SO-EMC086	56600						SO-EMC086	56600						SO-EMC086	56600						SO-EMC086	56600						SO-EMC260	9040						SO-EMC260	9040						SO-EMC260	9040						SO-EMC260
SO-EMC148	17800						SO-EMC148	17800						SO-EMC148	17800						SO-EMC148	17800						SO-AUMC001							SO-AUMC001							SO-AUMC001							SO-AUMC001
SO-EMC219	17500						SO-EMC219	17500						SO-EMC219	17500						SO-EMC219	17500						SO-AUMC025	11200						SO-AUMC025	11200						SO-AUMC025	11200						SO-AUMC025
SO-EMC229	30300						SO-EMC229	30300						SO-EMC229	30300						SO-EMC229	30300						SO-AUMC073	6880						SO-AUMC073	6880						SO-AUMC073	6880						SO-AUMC073
SO-EMC263	15600			25138			SO-EMC263	15600			6422			SO-EMC263	15600			1115			SO-EMC263	15600						SO-EMC020	12200			9903			SO-EMC020	12200			1000			SO-EMC020	12200			3240			SO-EMC020
SO-EMC265	59300						SO-EMC265	59300						SO-EMC265	59300						SO-EMC265	59300						SO-EMC030							SO-EMC030							SO-EMC030							SO-EMC030
SO-EMC320	12700						SO-EMC320	12700						SO-EMC320	12700						SO-EMC320	12700						SO-EMC042	12900			10489			SO-EMC042	12900			1415			SO-EMC042	12900			4901			SO-EMC042
SO-EMC322	35100			26554			SO-EMC322	35100			11993			SO-EMC322	35100			14281			SO-EMC322	35100						SO-EMC129	7020						SO-EMC129	7020						SO-EMC129	7020						SO-EMC129
SO-EMC328	33500						SO-EMC328	33500						SO-EMC328	33500						SO-EMC328	33500						SO-EMC175	9300						SO-EMC175	9300						SO-EMC175	9300						SO-EMC175
SO-EMC341	39800			12949			SO-EMC341	39800			6802			SO-EMC341	39800			3040			SO-EMC341	39800						SO-EMC179	3480						SO-EMC179	3480						SO-EMC179	3480						SO-EMC179
SO-EMC344	36400						SO-EMC344	36400						SO-EMC344	36400						SO-EMC344	36400						SO-EMC223							SO-EMC223							SO-EMC223							SO-EMC223
SO-EMC363	21400						SO-EMC363	21400						SO-EMC363	21400						SO-EMC363	21400						SO-EMC247	20200			13959			SO-EMC247	20200			3975			SO-EMC247	20200			4340			SO-EMC247
SO-EMC387	74800						SO-EMC387	74800						SO-EMC387	74800						SO-EMC387	74800						SO-EMC248	5600			14625			SO-EMC248	5600			1737			SO-EMC248	5600			1077			SO-EMC248
SO-UMCG059	6730						SO-UMCG059	6730						SO-UMCG059	6730						SO-UMCG059	6730						SO-EMC256	5620						SO-EMC256	5620						SO-EMC256	5620						SO-EMC256
SO-EMC114	11800			12019			SO-EMC114	11800			809			SO-EMC114	11800			578			SO-EMC114	11800						SO-LUMC015	8920			7390			SO-LUMC015	8920			1208			SO-LUMC015	8920			1914			SO-LUMC015
SO-EMC331	11400						SO-EMC331	11400						SO-EMC331	11400						SO-EMC331	11400						SO-LUMC024	29200						SO-LUMC024	29200						SO-LUMC024	29200						SO-LUMC024
SO-EMC366	32100			37974			SO-EMC366	32100			6053			SO-EMC366	32100			6033			SO-EMC366	32100						SO-LUMC031	12200			12563			SO-LUMC031	12200			4702			SO-LUMC031	12200			10611			SO-LUMC031
SO-AUMC077							SO-AUMC077							SO-AUMC077							SO-AUMC077							SO-LUMC035	26200						SO-LUMC035	26200						SO-LUMC035	26200						SO-LUMC035
SO-EMC003	15200						SO-EMC003	15200						SO-EMC003	15200						SO-EMC003	15200						SO-UMCG002	26600						SO-UMCG002	26600						SO-UMCG002	26600						SO-UMCG002
SO-EMC183	11300						SO-EMC183	11300						SO-EMC183	11300						SO-EMC183	11300						SO-UMCG011	15300						SO-UMCG011	15300						SO-UMCG011	15300						SO-UMCG011
SO-EMC215	5210						SO-EMC215	5210						SO-EMC215	5210						SO-EMC215	5210						SO-UMCG028	4500						SO-UMCG028	4500						SO-UMCG028	4500						SO-UMCG028
SO-EMC246	10600						SO-EMC246	10600						SO-EMC246	10600						SO-EMC246	10600						SO-UMCG038	13700			17779			SO-UMCG038	13700			641			SO-UMCG038	13700			1690			SO-UMCG038
SO-EMC259	16100						SO-EMC259	16100						SO-EMC259	16100						SO-EMC259	16100
SO-EMC279	13200						SO-EMC279	13200						SO-EMC279	13200						SO-EMC279	13200						SO-AUMC014	20000						SO-AUMC014	20000						SO-AUMC014	20000						SO-AUMC014
SO-EMC304	27600						SO-EMC304	27600						SO-EMC304	27600						SO-EMC304	27600						SO-EMC006	10200			6586			SO-EMC006	10200			1294			SO-EMC006	10200			3923			SO-EMC006
SO-EMC311	19500			29952			SO-EMC311	19500			2261			SO-EMC311	19500			4590			SO-EMC311	19500						SO-EMC027	27800			53025			SO-EMC027	27800			11688			SO-EMC027	27800			19286			SO-EMC027
SO-AUMC040	16200						SO-AUMC040	16200						SO-AUMC040	16200						SO-AUMC040	16200						SO-EMC065	15000						SO-EMC065	15000						SO-EMC065	15000						SO-EMC065
SO-EMC026	39000						SO-EMC026	39000						SO-EMC026	39000						SO-EMC026	39000						SO-EMC113	6160						SO-EMC113	6160						SO-EMC113	6160						SO-EMC113
SO-EMC198	10400						SO-EMC198	10400						SO-EMC198	10400						SO-EMC198	10400						SO-EMC122	8940			7705			SO-EMC122	8940			2042			SO-EMC122	8940			2618			SO-EMC122
SO-EMC254	18700			20355			SO-EMC254	18700			4239			SO-EMC254	18700			3420			SO-EMC254	18700						SO-EMC188	13200						SO-EMC188	13200						SO-EMC188	13200						SO-EMC188
SO-EMC258	20800						SO-EMC258	20800						SO-EMC258	20800						SO-EMC258	20800						SO-EMC245	31800						SO-EMC245	31800						SO-EMC245	31800						SO-EMC245
SO-EMC266	32600			15802			SO-EMC266	32600			1650			SO-EMC266	32600			2505			SO-EMC266	32600						SO-LUMC036	9440						SO-LUMC036	9440						SO-LUMC036	9440						SO-LUMC036
SO-EMC271	36800						SO-EMC271	36800						SO-EMC271	36800						SO-EMC271	36800						SO-UMCG003	8820						SO-UMCG003	8820						SO-UMCG003	8820						SO-UMCG003
SO-EMC283	29700			39684			SO-EMC283	29700			7074			SO-EMC283	29700			11666			SO-EMC283	29700						SO-UMCG024	10700						SO-UMCG024	10700						SO-UMCG024	10700						SO-UMCG024
SO-EMC296	24300						SO-EMC296	24300						SO-EMC296	24300						SO-EMC296	24300						SO-UMCG045	20800			20340			SO-UMCG045	20800			5826			SO-UMCG045	20800			3903			SO-UMCG045
SO-EMC323	21800			27533			SO-EMC323	21800			3005			SO-EMC323	21800			8032			SO-EMC323	21800						SO-AUMC007	3520			11677			SO-AUMC007	3520			11			SO-AUMC007	3520			1591			SO-AUMC007
SO-EMC339	71200						SO-EMC339	71200						SO-EMC339	71200						SO-EMC339	71200						SO-AUMC035	22000						SO-AUMC035	22000						SO-AUMC035	22000						SO-AUMC035
SO-EMC226							SO-EMC226							SO-EMC226							SO-EMC226							SO-EMC053	5620			4892			SO-EMC053	5620			2105			SO-EMC053	5620			1758			SO-EMC053
SO-UMCG061							SO-UMCG061							SO-UMCG061							SO-UMCG061							SO-EMC115	10500			7364			SO-EMC115	10500			1103			SO-EMC115	10500			4924			SO-EMC115
																												SO-EMC249	10800			5253			SO-EMC249	10800			585			SO-EMC249	10800			805			SO-EMC249
SO-EMC054	1920			3180			SO-EMC054	1920			2203			SO-EMC054	1920			282			SO-EMC054	1920						SO-LUMC006	4280						SO-LUMC006	4280						SO-LUMC006	4280						SO-LUMC006
SO-EMC282	10600						SO-EMC282	10600						SO-EMC282	10600						SO-EMC282	10600						SO-AUMC012	9520						SO-AUMC012	9520						SO-AUMC012	9520						SO-AUMC012
SO-AUMC046	6300			4121			SO-AUMC046	6300						SO-AUMC046	6300						SO-AUMC046	6300						SO-AUMC019	8320			11389			SO-AUMC019	8320			2072			SO-AUMC019	8320			4379			SO-AUMC019
SO-AUMC053	4640						SO-AUMC053	4640						SO-AUMC053	4640						SO-AUMC053	4640						SO-EMC131	21400						SO-EMC131	21400						SO-EMC131	21400						SO-EMC131
SO-EMC041	4860			6498			SO-EMC041	4860			792			SO-EMC041	4860			678			SO-EMC041	4860						SO-EMC294	3280						SO-EMC294	3280						SO-EMC294	3280						SO-EMC294
SO-AUMC044	9000						SO-AUMC044	9000						SO-AUMC044	9000						SO-AUMC044	9000						SO-LUMC020	29400			26890			SO-LUMC020	29400			4491			SO-LUMC020	29400			10077			SO-LUMC020
																												SO-LUMC028	11300						SO-LUMC028	11300						SO-LUMC028	11300						SO-LUMC028
SO-EMC024	7350						SO-EMC024	7350						SO-EMC024	7350						SO-EMC024	7350						SO-UMCG013	6780						SO-UMCG013	6780						SO-UMCG013	6780						SO-UMCG013
SO-EMC061	3040			10983			SO-EMC061	3040			595			SO-EMC061	3040			774			SO-EMC061	3040						SO-UMCG016	18000						SO-UMCG016	18000						SO-UMCG016	18000						SO-UMCG016
SO-EMC090	26500						SO-EMC090	26500						SO-EMC090	26500						SO-EMC090	26500						SO-UMCG044	24800						SO-UMCG044	24800						SO-UMCG044	24800						SO-UMCG044
SO-EMC110	10900			22228			SO-EMC110	10900			1186			SO-EMC110	10900			1589			SO-EMC110	10900						SO-AUMC027	23200						SO-AUMC027	23200						SO-AUMC027	23200						SO-AUMC027
SO-EMC117	5810						SO-EMC117	5810						SO-EMC117	5810						SO-EMC117	5810						SO-EMC016	13700						SO-EMC016	13700						SO-EMC016	13700						SO-EMC016
SO-EMC127							SO-EMC127							SO-EMC127							SO-EMC127							SO-EMC079	13900			9910			SO-EMC079	13900			1333			SO-EMC079	13900			7928			SO-EMC079
SO-EMC318	4540						SO-EMC318	4540						SO-EMC318	4540						SO-EMC318	4540						SO-EMC141	1640						SO-EMC141	1640						SO-EMC141	1640						SO-EMC141
SO-EMC088	4630			5404			SO-EMC088	4630			293			SO-EMC088	4630			218			SO-EMC088	4630						SO-EMC150	6860			4661			SO-EMC150	6860			1751			SO-EMC150	6860			1143			SO-EMC150
SO-EMC231	12200			31381			SO-EMC231	12200			1388			SO-EMC231	12200			1690			SO-EMC231	12200						SO-EMC152	28800						SO-EMC152	28800						SO-EMC152	28800						SO-EMC152
SO-AUMC080	14900						SO-AUMC080	14900						SO-AUMC080	14900						SO-AUMC080	14900						SO-EMC184	4040						SO-EMC184	4040						SO-EMC184	4040						SO-EMC184
SO-EMC194	28200						SO-EMC194	28200						SO-EMC194	28200						SO-EMC194	28200						SO-LUMC005	20200						SO-LUMC005	20200						SO-LUMC005	20200						SO-LUMC005
SO-EMC253	23300						SO-EMC253	23300						SO-EMC253	23300						SO-EMC253	23300						SO-LUMC010	27000						SO-LUMC010	27000						SO-LUMC010	27000						SO-LUMC010
SO-EMC302	9090						SO-EMC302	9090						SO-EMC302	9090						SO-EMC302	9090						SO-LUMC038	2360						SO-LUMC038	2360						SO-LUMC038	2360						SO-LUMC038
SO-EMC319	5430						SO-EMC319	5430						SO-EMC319	5430						SO-EMC319	5430						SO-UMCG018	10600			6560			SO-UMCG018	10600			1384			SO-UMCG018	10600			2761			SO-UMCG018
SO-EMC301							SO-EMC301							SO-EMC301							SO-EMC301							SO-UMCG049	11800						SO-UMCG049	11800						SO-UMCG049	11800						SO-UMCG049
																												SO-UMCG053	13700						SO-UMCG053	13700						SO-UMCG053	13700						SO-UMCG053
SO-AUMC013	5120			7437			SO-AUMC013	5120			1852			SO-AUMC013	5120			1522			SO-AUMC013	5120						SO-EMC062							SO-EMC062							SO-EMC062							SO-EMC062
SO-AUMC022	3550						SO-AUMC022	3550						SO-AUMC022	3550						SO-AUMC022	3550
SO-EMC021	8050						SO-EMC021	8050						SO-EMC021	8050						SO-EMC021	8050						SO-EMC040	24800				20409		SO-EMC040	24800				5861		SO-EMC040	24800				41767		SO-EMC040
SO-EMC060	4890						SO-EMC060	4890						SO-EMC060	4890						SO-EMC060	4890						SO-EMC047	9600						SO-EMC047	9600						SO-EMC047	9600						SO-EMC047
SO-EMC064	23300						SO-EMC064	23300						SO-EMC064	23300						SO-EMC064	23300						SO-EMC087	13100						SO-EMC087	13100						SO-EMC087	13100						SO-EMC087
SO-EMC102	10500						SO-EMC102	10500						SO-EMC102	10500						SO-EMC102	10500						SO-EMC123	6020						SO-EMC123	6020						SO-EMC123	6020						SO-EMC123
SO-EMC220	12400						SO-EMC220	12400						SO-EMC220	12400						SO-EMC220	12400						SO-EMC178	15700				4859		SO-EMC178	15700				1295		SO-EMC178	15700				10111		SO-EMC178
SO-EMC224	5850						SO-EMC224	5850						SO-EMC224	5850						SO-EMC224	5850						SO-EMC205	12400						SO-EMC205	12400						SO-EMC205	12400						SO-EMC205
SO-EMC241	1090			2661			SO-EMC241	1090			919			SO-EMC241	1090			384			SO-EMC241	1090						SO-EMC239	16800						SO-EMC239	16800						SO-EMC239	16800						SO-EMC239
SO-LUMC023	5620			10560			SO-LUMC023	5620			1471			SO-LUMC023	5620			1707			SO-LUMC023	5620						SO-EMC310	4180				4123		SO-EMC310	4180				1024		SO-EMC310	4180				1315		SO-EMC310
SO-LUMC032	2380						SO-LUMC032	2380						SO-LUMC032	2380						SO-LUMC032	2380						SO-EMC313	6240				2436		SO-EMC313	6240				415		SO-EMC313	6240				4689		SO-EMC313
SO-UMCG004	3220						SO-UMCG004	3220						SO-UMCG004	3220						SO-UMCG004	3220						SO-EMC333	7140						SO-EMC333	7140						SO-EMC333	7140						SO-EMC333
SO-EMC011	10100						SO-EMC011	10100						SO-EMC011	10100						SO-EMC011	10100						SO-EMC393	9800						SO-EMC393	9800						SO-EMC393	9800						SO-EMC393
SO-LUMC008	1810						SO-LUMC008	1810						SO-LUMC008	1810						SO-LUMC008	1810						SO-EMC130							SO-EMC130							SO-EMC130							SO-EMC130
SO-LUMC030	6050						SO-LUMC030	6050						SO-LUMC030	6050						SO-LUMC030	6050						SO-EMC189							SO-EMC189							SO-EMC189							SO-EMC189
SO-UMCG036	1070						SO-UMCG036	1070						SO-UMCG036	1070						SO-UMCG036	1070						SO-EMC191							SO-EMC191							SO-EMC191							SO-EMC191
SO-AUMC016	3250						SO-AUMC016	3250						SO-AUMC016	3250						SO-AUMC016	3250						SO-EMC143	4220						SO-EMC143	4220						SO-EMC143	4220						SO-EMC143
SO-AUMC024	4950						SO-AUMC024	4950						SO-AUMC024	4950						SO-AUMC024	4950						SO-EMC303	8960						SO-EMC303	8960						SO-EMC303	8960						SO-EMC303
SO-EMC068	7250						SO-EMC068	7250						SO-EMC068	7250						SO-EMC068	7250						SO-EMC368	5680						SO-EMC368	5680						SO-EMC368	5680						SO-EMC368
SO-EMC099	7800						SO-EMC099	7800						SO-EMC099	7800						SO-EMC099	7800						SO-EMC376	17300				37807		SO-EMC376	17300				2516		SO-EMC376	17300				6231		SO-EMC376
SO-EMC108	21100						SO-EMC108	21100						SO-EMC108	21100						SO-EMC108	21100						SO-EMC386	8080						SO-EMC386	8080						SO-EMC386	8080						SO-EMC386
SO-EMC139	7410			9673			SO-EMC139	7410			1750			SO-EMC139	7410			1124			SO-EMC139	7410						SO-AUMC039	2740						SO-AUMC039	2740						SO-AUMC039	2740						SO-AUMC039
SO-EMC208	6590						SO-EMC208	6590						SO-EMC208	6590						SO-EMC208	6590						SO-AUMC049	10300						SO-AUMC049	10300						SO-AUMC049	10300						SO-AUMC049
SO-EMC236	3510						SO-EMC236	3510						SO-EMC236	3510						SO-EMC236	3510						SO-AUMC054	3560				1467		SO-AUMC054	3560				52		SO-AUMC054	3560				145		SO-AUMC054
SO-EMC269	6080			36321			SO-EMC269	6080			3367			SO-EMC269	6080			4366			SO-EMC269	6080						SO-AUMC068	3440						SO-AUMC068	3440						SO-AUMC068	3440						SO-AUMC068
SO-EMC285	6530						SO-EMC285	6530						SO-EMC285	6530						SO-EMC285	6530						SO-AUMC078	9040						SO-AUMC078	9040						SO-AUMC078	9040						SO-AUMC078
SO-LUMC007	10600			10885			SO-LUMC007	10600			2807			SO-LUMC007	10600			2422			SO-LUMC007	10600						SO-EMC004							SO-EMC004							SO-EMC004							SO-EMC004
SO-LUMC012	2390						SO-LUMC012	2390						SO-LUMC012	2390						SO-LUMC012	2390						SO-EMC017	9400						SO-EMC017	9400						SO-EMC017	9400						SO-EMC017
SO-LUMC016	2880						SO-LUMC016	2880						SO-LUMC016	2880						SO-LUMC016	2880						SO-EMC164	12800				18905		SO-EMC164	12800				3257		SO-EMC164	12800				731		SO-EMC164
SO-LUMC019	3600			10588			SO-LUMC019	3600			1377			SO-LUMC019	3600			620			SO-LUMC019	3600						SO-EMC181	2340						SO-EMC181	2340						SO-EMC181	2340						SO-EMC181
SO-UMCG006	5390			11146			SO-UMCG006	5390			1842			SO-UMCG006	5390			1017			SO-UMCG006	5390						SO-EMC199	11900				21261		SO-EMC199	11900				2589		SO-EMC199	11900				4209		SO-EMC199
SO-UMCG058	1500						SO-UMCG058	1500						SO-UMCG058	1500						SO-UMCG058	1500						SO-EMC267	20000						SO-EMC267	20000						SO-EMC267	20000						SO-EMC267
SO-AUMC020							SO-AUMC020							SO-AUMC020							SO-AUMC020							SO-EMC340	15300						SO-EMC340	15300						SO-EMC340	15300						SO-EMC340
SO-EMC100	4600						SO-EMC100	4600						SO-EMC100	4600						SO-EMC100	4600						SO-EMC346	4780						SO-EMC346	4780						SO-EMC346	4780						SO-EMC346
SO-EMC103	10100			22873			SO-EMC103	10100			2948			SO-EMC103	10100			2174			SO-EMC103	10100						SO-EMC355	1040						SO-EMC355	1040						SO-EMC355	1040						SO-EMC355
SO-EMC140	13000						SO-EMC140	13000						SO-EMC140	13000						SO-EMC140	13000						SO-EMC359	5860				4570		SO-EMC359	5860				1703		SO-EMC359	5860				1279		SO-EMC359
SO-EMC167	32900						SO-EMC167	32900						SO-EMC167	32900						SO-EMC167	32900						SO-UMCG055	3060						SO-UMCG055	3060						SO-UMCG055	3060						SO-UMCG055
SO-EMC230	5750			8732			SO-EMC230	5750			2951			SO-EMC230	5750			931			SO-EMC230	5750						SO-EMC290							SO-EMC290							SO-EMC290							SO-EMC290
SO-EMC396	17600			13222			SO-EMC396	17600			1829			SO-EMC396	17600			5537			SO-EMC396	17600
SO-EMC008							SO-EMC008							SO-EMC008							SO-EMC008							SO-EMC049	8000						SO-EMC049	8000						SO-EMC049	8000						SO-EMC049
SO-EMC013							SO-EMC013							SO-EMC013							SO-EMC013							SO-EMC118	39200						SO-EMC118	39200						SO-EMC118	39200						SO-EMC118
SO-UMCG015							SO-UMCG015							SO-UMCG015							SO-UMCG015							SO-EMC124	14100				9906		SO-EMC124	14100				1001		SO-EMC124	14100				509		SO-EMC124
SO-UMCG035							SO-UMCG035							SO-UMCG035							SO-UMCG035							SO-EMC162	13100						SO-EMC162	13100						SO-EMC162	13100						SO-EMC162
																												SO-EMC204	27000				38523		SO-EMC204	27000				4792		SO-EMC204	27000				9876		SO-EMC204
SO-AUMC008	3960						SO-AUMC008	3960						SO-AUMC008	3960						SO-AUMC008	3960						SO-EMC261	18900				3504		SO-EMC261	18900				926		SO-EMC261	18900				1222		SO-EMC261
SO-AUMC029	9160						SO-AUMC029	9160						SO-AUMC029	9160						SO-AUMC029	9160						SO-EMC277	4320				11250		SO-EMC277	4320				2284		SO-EMC277	4320				4380		SO-EMC277
SO-EMC014	33000			71597			SO-EMC014	33000			9901			SO-EMC014	33000			9637			SO-EMC014	33000						SO-EMC297	25800						SO-EMC297	25800						SO-EMC297	25800						SO-EMC297
SO-EMC015	11800						SO-EMC015	11800						SO-EMC015	11800						SO-EMC015	11800						SO-EMC351	18800						SO-EMC351	18800						SO-EMC351	18800						SO-EMC351
SO-EMC019	8820			8758			SO-EMC019	8820			636			SO-EMC019	8820			413			SO-EMC019	8820						SO-EMC352	26000						SO-EMC352	26000						SO-EMC352	26000						SO-EMC352
SO-EMC076	9510						SO-EMC076	9510						SO-EMC076	9510						SO-EMC076	9510						SO-AUMC042							SO-AUMC042							SO-AUMC042							SO-AUMC042
SO-EMC094	7980						SO-EMC094	7980						SO-EMC094	7980						SO-EMC094	7980						SO-AUMC059							SO-AUMC059							SO-AUMC059							SO-AUMC059
SO-EMC105	12900			33815			SO-EMC105	12900			1799			SO-EMC105	12900			1840			SO-EMC105	12900						SO-EMC238							SO-EMC238							SO-EMC238							SO-EMC238
SO-EMC107	6950						SO-EMC107	6950						SO-EMC107	6950						SO-EMC107	6950						SO-AUMC079	13800				6342		SO-AUMC079	13800				2056		SO-AUMC079	13800				9944		SO-AUMC079
SO-EMC165	14400						SO-EMC165	14400						SO-EMC165	14400						SO-EMC165	14400						SO-EMC293	9420						SO-EMC293	9420						SO-EMC293	9420						SO-EMC293
SO-EMC196	5000						SO-EMC196	5000						SO-EMC196	5000						SO-EMC196	5000						SO-EMC330	4520						SO-EMC330	4520						SO-EMC330	4520						SO-EMC330
SO-EMC255	15100						SO-EMC255	15100						SO-EMC255	15100						SO-EMC255	15100						SO-EMC377	2260						SO-EMC377	2260						SO-EMC377	2260						SO-EMC377
SO-LUMC003	6640						SO-LUMC003	6640						SO-LUMC003	6640						SO-LUMC003	6640						SO-EMC391	12400						SO-EMC391	12400						SO-EMC391	12400						SO-EMC391
SO-LUMC009	1660			2429			SO-LUMC009	1660			240			SO-LUMC009	1660			672			SO-LUMC009	1660						SO-UMCG047	6700						SO-UMCG047	6700						SO-UMCG047	6700						SO-UMCG047
SO-LUMC017	8460						SO-LUMC017	8460						SO-LUMC017	8460						SO-LUMC017	8460						SO-EMC033	21000						SO-EMC033	21000						SO-EMC033	21000						SO-EMC033
SO-LUMC033	8390						SO-LUMC033	8390						SO-LUMC033	8390						SO-LUMC033	8390						SO-EMC084	22800				10189		SO-EMC084	22800				2670		SO-EMC084	22800				733		SO-EMC084
SO-LUMC037	18300			53361			SO-LUMC037	18300			10410			SO-LUMC037	18300			13618			SO-LUMC037	18300						SO-EMC095	15600						SO-EMC095	15600						SO-EMC095	15600						SO-EMC095
SO-UMCG001	5150			39617			SO-UMCG001	5150			2284			SO-UMCG001	5150			3371			SO-UMCG001	5150						SO-EMC135	14100				5081		SO-EMC135	14100				2840		SO-EMC135	14100				13637		SO-EMC135
SO-UMCG008	1830						SO-UMCG008	1830						SO-UMCG008	1830						SO-UMCG008	1830						SO-EMC192	8780						SO-EMC192	8780						SO-EMC192	8780						SO-EMC192
SO-UMCG009	10000						SO-UMCG009	10000						SO-UMCG009	10000						SO-UMCG009	10000						SO-EMC262	77200						SO-EMC262	77200						SO-EMC262	77200						SO-EMC262
SO-UMCG010	5100			6967			SO-UMCG010	5100			1680			SO-UMCG010	5100			522			SO-UMCG010	5100						SO-EMC291							SO-EMC291							SO-EMC291							SO-EMC291
SO-UMCG012	2250						SO-UMCG012	2250						SO-UMCG012	2250						SO-UMCG012	2250						SO-EMC315	7000				5955		SO-EMC315	7000				3853		SO-EMC315	7000				13183		SO-EMC315
SO-UMCG014							SO-UMCG014							SO-UMCG014							SO-UMCG014							SO-EMC332	17300				11771		SO-EMC332	17300				1238		SO-EMC332	17300				3824		SO-EMC332
SO-UMCG019	30000						SO-UMCG019	30000						SO-UMCG019	30000						SO-UMCG019	30000						SO-EMC334	13100						SO-EMC334	13100						SO-EMC334	13100						SO-EMC334
SO-UMCG022	4350			7872			SO-UMCG022	4350			1613			SO-UMCG022	4350			1546			SO-UMCG022	4350						SO-EMC360	11700						SO-EMC360	11700						SO-EMC360	11700						SO-EMC360
SO-UMCG026	4640			6619			SO-UMCG026	4640			1541			SO-UMCG026	4640			2389			SO-UMCG026	4640						SO-EMC390							SO-EMC390							SO-EMC390							SO-EMC390
SO-UMCG057	1560						SO-UMCG057	1560						SO-UMCG057	1560						SO-UMCG057	1560						SO-EMC395	7020						SO-EMC395	7020						SO-EMC395	7020						SO-EMC395
SO-EMC051	21300						SO-EMC051	21300						SO-EMC051	21300						SO-EMC051	21300						SO-EMC201							SO-EMC201							SO-EMC201							SO-EMC201
SO-EMC085	8310			12523			SO-EMC085	8310			517			SO-EMC085	8310			623			SO-EMC085	8310
SO-EMC106	34100			77482			SO-EMC106	34100			4615			SO-EMC106	34100			2156			SO-EMC106	34100						SO-EMC039	4700				2744		SO-EMC039	4700				2018		SO-EMC039	4700				2737		SO-EMC039
SO-EMC132	10100						SO-EMC132	10100						SO-EMC132	10100						SO-EMC132	10100						SO-EMC097	4320						SO-EMC097	4320						SO-EMC097	4320						SO-EMC097
SO-EMC154	3010			5521			SO-EMC154	3010			1505			SO-EMC154	3010			265			SO-EMC154	3010						SO-EMC121	1660						SO-EMC121	1660						SO-EMC121	1660						SO-EMC121
SO-EMC168	7660			20178			SO-EMC168	7660			646			SO-EMC168	7660			455			SO-EMC168	7660						SO-EMC298	6480				4510		SO-EMC298	6480				788		SO-EMC298	6480				1212		SO-EMC298
SO-EMC240	12100						SO-EMC240	12100						SO-EMC240	12100						SO-EMC240	12100						SO-EMC372	6240						SO-EMC372	6240						SO-EMC372	6240						SO-EMC372
SO-LUMC029	21200						SO-LUMC029	21200						SO-LUMC029	21200						SO-LUMC029	21200						SO-EMC381	2160						SO-EMC381	2160						SO-EMC381	2160						SO-EMC381
SO-UMCG032	5250						SO-UMCG032	5250						SO-UMCG032	5250						SO-UMCG032	5250						SO-AUMC072							SO-AUMC072							SO-AUMC072							SO-AUMC072
SO-UMCG033	1650						SO-UMCG033	1650						SO-UMCG033	1650						SO-UMCG033	1650						SO-EMC073	3600				4439		SO-EMC073	3600				357		SO-EMC073	3600				876		SO-EMC073
SO-AUMC002	10100						SO-AUMC002	10100						SO-AUMC002	10100						SO-AUMC002	10100						SO-EMC286	6300				5889		SO-EMC286	6300				942		SO-EMC286	6300				4814		SO-EMC286
SO-EMC010	19900						SO-EMC010	19900						SO-EMC010	19900						SO-EMC010	19900
SO-EMC012							SO-EMC012							SO-EMC012							SO-EMC012							SO-EMC069	16600						SO-EMC069	16600						SO-EMC069	16600						SO-EMC069
SO-EMC023	9580						SO-EMC023	9580						SO-EMC023	9580						SO-EMC023	9580						SO-EMC251	13300						SO-EMC251	13300						SO-EMC251	13300						SO-EMC251
SO-EMC111	11700						SO-EMC111	11700						SO-EMC111	11700						SO-EMC111	11700						SO-EMC370	6000						SO-EMC370	6000						SO-EMC370	6000						SO-EMC370
SO-LUMC014							SO-LUMC014							SO-LUMC014							SO-LUMC014							SO-EMC337					1889		SO-EMC337					169		SO-EMC337					190		SO-EMC337
SO-LUMC025	4240						SO-LUMC025	4240						SO-LUMC025	4240						SO-LUMC025	4240						SO-EMC002	26000						SO-EMC002	26000						SO-EMC002	26000						SO-EMC002
SO-UMCG034	36100						SO-UMCG034	36100						SO-UMCG034	36100						SO-UMCG034	36100						SO-AUMC060	674						SO-AUMC060	674						SO-AUMC060	674						SO-AUMC060
SO-UMCG043	3340			16071			SO-UMCG043	3340			2361			SO-UMCG043	3340			2716			SO-UMCG043	3340						SO-EMC147	40800						SO-EMC147	40800						SO-EMC147	40800						SO-EMC147
SO-EMC063							SO-EMC063							SO-EMC063							SO-EMC063							SO-EMC232	606						SO-EMC232	606						SO-EMC232	606						SO-EMC232
																												SO-UMCG063	4180				9484		SO-UMCG063	4180				1798		SO-UMCG063	4180				3225		SO-UMCG063
SO-AUMC061	13700						SO-AUMC061	13700						SO-AUMC061	13700						SO-AUMC061	13700
SO-AUMC070	13200				7864		SO-AUMC070	13200				1140		SO-AUMC070	13200				1637		SO-AUMC070	13200				30		SO-AUMC028	3180				3729		SO-AUMC028	3180				927		SO-AUMC028	3180				1756		SO-AUMC028
SO-EMC112	14900				5028		SO-EMC112	14900				1349		SO-EMC112	14900				938		SO-EMC112	14900				107		SO-EMC009	12900						SO-EMC009	12900						SO-EMC009	12900						SO-EMC009
SO-EMC195	8380						SO-EMC195	8380						SO-EMC195	8380						SO-EMC195	8380						SO-EMC043							SO-EMC043							SO-EMC043							SO-EMC043
SO-EMC243	33400						SO-EMC243	33400						SO-EMC243	33400						SO-EMC243	33400						SO-EMC059	1790						SO-EMC059	1790						SO-EMC059	1790						SO-EMC059
SO-EMC252	13400						SO-EMC252	13400						SO-EMC252	13400						SO-EMC252	13400						SO-EMC080	4900						SO-EMC080	4900						SO-EMC080	4900						SO-EMC080
SO-EMC264	14100						SO-EMC264	14100						SO-EMC264	14100						SO-EMC264	14100						SO-EMC134	1220						SO-EMC134	1220						SO-EMC134	1220						SO-EMC134
SO-EMC312	30200						SO-EMC312	30200						SO-EMC312	30200						SO-EMC312	30200						SO-LUMC018	2560						SO-LUMC018	2560						SO-LUMC018	2560						SO-LUMC018
SO-EMC357	26800						SO-EMC357	26800						SO-EMC357	26800						SO-EMC357	26800						SO-LUMC027	620						SO-LUMC027	620						SO-LUMC027	620						SO-LUMC027
SO-EMC364	3780				6001		SO-EMC364	3780				72		SO-EMC364	3780				2005		SO-EMC364	3780				303		SO-UMCG027	4660						SO-UMCG027	4660						SO-UMCG027	4660						SO-UMCG027
SO-EMC383	15100						SO-EMC383	15100						SO-EMC383	15100						SO-EMC383	15100						SO-UMCG039	566				2610		SO-UMCG039	566				1875		SO-UMCG039	566				1069		SO-UMCG039
SO-EMC388	17800						SO-EMC388	17800						SO-EMC388	17800						SO-EMC388	17800						SO-EMC036							SO-EMC036							SO-EMC036							SO-EMC036
SO-UMCG052	2420						SO-UMCG052	2420						SO-UMCG052	2420						SO-UMCG052	2420						SO-EMC058							SO-EMC058							SO-EMC058							SO-EMC058
SO-EMC028							SO-EMC028							SO-EMC028							SO-EMC028							SO-EMC083							SO-EMC083							SO-EMC083							SO-EMC083
SO-EMC046							SO-EMC046							SO-EMC046							SO-EMC046							SO-EMC119							SO-EMC119							SO-EMC119							SO-EMC119
SO-EMC077							SO-EMC077							SO-EMC077							SO-EMC077							SO-EMC145							SO-EMC145							SO-EMC145							SO-EMC145
SO-EMC299							SO-EMC299							SO-EMC299							SO-EMC299							SO-EMC146	4540						SO-EMC146	4540						SO-EMC146	4540						SO-EMC146
SO-EMC345							SO-EMC345							SO-EMC345							SO-EMC345							SO-AUMC018	1740				2374		SO-AUMC018	1740				789		SO-AUMC018	1740				871		SO-AUMC018
SO-EMC361							SO-EMC361							SO-EMC361							SO-EMC361							SO-EMC260	3560						SO-EMC260	3560						SO-EMC260	3560						SO-EMC260
SO-AUMC055	1790						SO-AUMC055	1790						SO-AUMC055	1790						SO-AUMC055	1790						SO-AUMC001	4520						SO-AUMC001	4520						SO-AUMC001	4520						SO-AUMC001
SO-AUMC083	1840						SO-AUMC083	1840						SO-AUMC083	1840						SO-AUMC083	1840						SO-AUMC025	5920						SO-AUMC025	5920						SO-AUMC025	5920						SO-AUMC025
SO-EMC070	9680						SO-EMC070	9680						SO-EMC070	9680						SO-EMC070	9680						SO-AUMC073							SO-AUMC073							SO-AUMC073							SO-AUMC073
SO-EMC096	23600						SO-EMC096	23600						SO-EMC096	23600						SO-EMC096	23600						SO-EMC020	6240				5447		SO-EMC020	6240				607		SO-EMC020	6240				3694		SO-EMC020
SO-EMC281	28800						SO-EMC281	28800						SO-EMC281	28800						SO-EMC281	28800						SO-EMC030	5680				2548		SO-EMC030	5680				2376		SO-EMC030	5680				2365		SO-EMC030
SO-EMC326	8480				3278		SO-EMC326	8480				259		SO-EMC326	8480				331		SO-EMC326	8480				97		SO-EMC042	2960				4103		SO-EMC042	2960				714		SO-EMC042	2960				1423		SO-EMC042
SO-EMC348	17400				7222		SO-EMC348	17400				2228		SO-EMC348	17400				1887		SO-EMC348	17400				198		SO-EMC129	4840						SO-EMC129	4840						SO-EMC129	4840						SO-EMC129
SO-EMC354	17200				14548		SO-EMC354	17200				1949		SO-EMC354	17200				413		SO-EMC354	17200				339		SO-EMC175	4680						SO-EMC175	4680						SO-EMC175	4680						SO-EMC175
SO-EMC379	4640						SO-EMC379	4640						SO-EMC379	4640						SO-EMC379	4640						SO-EMC179							SO-EMC179							SO-EMC179							SO-EMC179
SO-EMC384	10500						SO-EMC384	10500						SO-EMC384	10500						SO-EMC384	10500						SO-EMC223	1780						SO-EMC223	1780						SO-EMC223	1780						SO-EMC223
SO-EMC394	7000				2263		SO-EMC394	7000				236		SO-EMC394	7000				188		SO-EMC394	7000				150		SO-EMC247	11000				15245		SO-EMC247	11000				709		SO-EMC247	11000				9237		SO-EMC247
SO-AUMC051	2640						SO-AUMC051	2640						SO-AUMC051	2640						SO-AUMC051	2640						SO-EMC248	2200				2762		SO-EMC248	2200				504		SO-EMC248	2200				583		SO-EMC248
SO-AUMC063	5800						SO-AUMC063	5800						SO-AUMC063	5800						SO-AUMC063	5800						SO-EMC256	2540						SO-EMC256	2540						SO-EMC256	2540						SO-EMC256
SO-EMC116							SO-EMC116							SO-EMC116							SO-EMC116							SO-LUMC015	1970				5548		SO-LUMC015	1970				800		SO-LUMC015	1970				1443		SO-LUMC015
SO-EMC156							SO-EMC156							SO-EMC156							SO-EMC156							SO-LUMC024	11100						SO-LUMC024	11100						SO-LUMC024	11100						SO-LUMC024
SO-EMC268	1930						SO-EMC268	1930						SO-EMC268	1930						SO-EMC268	1930						SO-LUMC031	2720				7578		SO-LUMC031	2720				2377		SO-LUMC031	2720				1469		SO-LUMC031
SO-EMC307	4920						SO-EMC307	4920						SO-EMC307	4920						SO-EMC307	4920						SO-LUMC035	7540						SO-LUMC035	7540						SO-LUMC035	7540						SO-LUMC035
SO-EMC325	5780						SO-EMC325	5780						SO-EMC325	5780						SO-EMC325	5780						SO-UMCG002	14200						SO-UMCG002	14200						SO-UMCG002	14200						SO-UMCG002
SO-EMC350							SO-EMC350							SO-EMC350							SO-EMC350							SO-UMCG011	5460						SO-UMCG011	5460						SO-UMCG011	5460						SO-UMCG011
SO-UMCG069	906				1641		SO-UMCG069	906				502		SO-UMCG069	906				295		SO-UMCG069	906				40		SO-UMCG028	960						SO-UMCG028	960						SO-UMCG028	960						SO-UMCG028
SO-EMC300							SO-EMC300							SO-EMC300							SO-EMC300							SO-UMCG038	2720				2328		SO-UMCG038	2720				478		SO-UMCG038	2720				359		SO-UMCG038
SO-AUMC037	35000						SO-AUMC037	35000						SO-AUMC037	35000						SO-AUMC037	35000						SO-AUMC014	6880						SO-AUMC014	6880						SO-AUMC014	6880						SO-AUMC014
SO-AUMC076	21000						SO-AUMC076	21000						SO-AUMC076	21000						SO-AUMC076	21000						SO-EMC006	3200				3156		SO-EMC006	3200				714		SO-EMC006	3200				1969		SO-EMC006
SO-EMC005	10100						SO-EMC005	10100						SO-EMC005	10100						SO-EMC005	10100						SO-EMC027	25400				18532		SO-EMC027	25400				3096		SO-EMC027	25400				4155		SO-EMC027
SO-EMC029	46400						SO-EMC029	46400						SO-EMC029	46400						SO-EMC029	46400						SO-EMC065	8320						SO-EMC065	8320						SO-EMC065	8320						SO-EMC065
SO-EMC035	26600				23198		SO-EMC035	26600				7580		SO-EMC035	26600				10518		SO-EMC035	26600				523		SO-EMC113	3460						SO-EMC113	3460						SO-EMC113	3460						SO-EMC113
SO-EMC050	37800						SO-EMC050	37800						SO-EMC050	37800						SO-EMC050	37800						SO-EMC122	6880				5677		SO-EMC122	6880				1234		SO-EMC122	6880				1544		SO-EMC122
SO-EMC075	30400						SO-EMC075	30400						SO-EMC075	30400						SO-EMC075	30400						SO-EMC188							SO-EMC188							SO-EMC188							SO-EMC188
SO-EMC086	47000						SO-EMC086	47000						SO-EMC086	47000						SO-EMC086	47000						SO-EMC245	19800						SO-EMC245	19800						SO-EMC245	19800						SO-EMC245
SO-EMC148	14700						SO-EMC148	14700						SO-EMC148	14700						SO-EMC148	14700						SO-LUMC036	2700						SO-LUMC036	2700						SO-LUMC036	2700						SO-LUMC036
SO-EMC219	12400						SO-EMC219	12400						SO-EMC219	12400						SO-EMC219	12400						SO-UMCG003	1330						SO-UMCG003	1330						SO-UMCG003	1330						SO-UMCG003
SO-EMC229	19000						SO-EMC229	19000						SO-EMC229	19000						SO-EMC229	19000						SO-UMCG024	1490						SO-UMCG024	1490						SO-UMCG024	1490						SO-UMCG024
SO-EMC263	12600				10249		SO-EMC263	12600				4276		SO-EMC263	12600				1788		SO-EMC263	12600				100		SO-UMCG045	8300				13745		SO-UMCG045	8300				5133		SO-UMCG045	8300				9476		SO-UMCG045
SO-EMC265	35800						SO-EMC265	35800						SO-EMC265	35800						SO-EMC265	35800						SO-AUMC007							SO-AUMC007					209		SO-AUMC007					602		SO-AUMC007
SO-EMC320	9280						SO-EMC320	9280						SO-EMC320	9280						SO-EMC320	9280						SO-AUMC035							SO-AUMC035							SO-AUMC035							SO-AUMC035
SO-EMC322	38000				21921		SO-EMC322	38000				4516		SO-EMC322	38000				5195		SO-EMC322	38000				320		SO-EMC053							SO-EMC053							SO-EMC053							SO-EMC053
SO-EMC328	36800						SO-EMC328	36800						SO-EMC328	36800						SO-EMC328	36800						SO-EMC115							SO-EMC115							SO-EMC115							SO-EMC115
SO-EMC341	29800				10286		SO-EMC341	29800				4358		SO-EMC341	29800				3698		SO-EMC341	29800				329		SO-EMC249							SO-EMC249							SO-EMC249							SO-EMC249
SO-EMC344	18500						SO-EMC344	18500						SO-EMC344	18500						SO-EMC344	18500						SO-LUMC006							SO-LUMC006							SO-LUMC006							SO-LUMC006
SO-EMC363	17500						SO-EMC363	17500						SO-EMC363	17500						SO-EMC363	17500						SO-AUMC012	7580						SO-AUMC012	7580						SO-AUMC012	7580						SO-AUMC012
SO-EMC387	59200						SO-EMC387	59200						SO-EMC387	59200						SO-EMC387	59200						SO-AUMC019	6000				5663		SO-AUMC019	6000				679		SO-AUMC019	6000				3049		SO-AUMC019
SO-UMCG059	3480						SO-UMCG059	3480						SO-UMCG059	3480						SO-UMCG059	3480						SO-EMC131	15800						SO-EMC131	15800						SO-EMC131	15800						SO-EMC131
SO-EMC114							SO-EMC114							SO-EMC114							SO-EMC114							SO-EMC294	1490						SO-EMC294	1490						SO-EMC294	1490						SO-EMC294
SO-EMC331							SO-EMC331							SO-EMC331							SO-EMC331							SO-LUMC020	6940				8601		SO-LUMC020	6940				2998		SO-LUMC020	6940				15967		SO-LUMC020
SO-EMC366							SO-EMC366							SO-EMC366							SO-EMC366							SO-LUMC028	1840						SO-LUMC028	1840						SO-LUMC028	1840						SO-LUMC028
SO-AUMC077	8780				7980		SO-AUMC077	8780				1645		SO-AUMC077	8780				4862		SO-AUMC077	8780				259		SO-UMCG013	1190						SO-UMCG013	1190						SO-UMCG013	1190						SO-UMCG013
SO-EMC003	10300						SO-EMC003	10300						SO-EMC003	10300						SO-EMC003	10300						SO-UMCG016	2920						SO-UMCG016	2920						SO-UMCG016	2920						SO-UMCG016
SO-EMC183	7260						SO-EMC183	7260						SO-EMC183	7260						SO-EMC183	7260						SO-UMCG044	2720						SO-UMCG044	2720						SO-UMCG044	2720						SO-UMCG044
SO-EMC215	4540						SO-EMC215	4540						SO-EMC215	4540						SO-EMC215	4540						SO-AUMC027	8680						SO-AUMC027	8680						SO-AUMC027	8680						SO-AUMC027
SO-EMC246	7920						SO-EMC246	7920						SO-EMC246	7920						SO-EMC246	7920						SO-EMC016	11500						SO-EMC016	11500						SO-EMC016	11500						SO-EMC016
SO-EMC259	10400						SO-EMC259	10400						SO-EMC259	10400						SO-EMC259	10400						SO-EMC079	5760				3354		SO-EMC079	5760				1416		SO-EMC079	5760				2152		SO-EMC079
SO-EMC279	15600						SO-EMC279	15600						SO-EMC279	15600						SO-EMC279	15600						SO-EMC141	672						SO-EMC141	672						SO-EMC141	672						SO-EMC141
SO-EMC304	24200						SO-EMC304	24200						SO-EMC304	24200						SO-EMC304	24200						SO-EMC150	3840				3801		SO-EMC150	3840				893		SO-EMC150	3840				1168		SO-EMC150
SO-EMC311	17900				29739		SO-EMC311	17900				4185		SO-EMC311	17900				5852		SO-EMC311	17900				466		SO-EMC152	16200						SO-EMC152	16200						SO-EMC152	16200						SO-EMC152
SO-AUMC040	9540						SO-AUMC040	9540						SO-AUMC040	9540						SO-AUMC040	9540						SO-EMC184	1350						SO-EMC184	1350						SO-EMC184	1350						SO-EMC184
SO-EMC026	40800						SO-EMC026	40800						SO-EMC026	40800						SO-EMC026	40800						SO-LUMC005	9020						SO-LUMC005	9020						SO-LUMC005	9020						SO-LUMC005
SO-EMC198	6240						SO-EMC198	6240						SO-EMC198	6240						SO-EMC198	6240						SO-LUMC010	4260						SO-LUMC010	4260						SO-LUMC010	4260						SO-LUMC010
SO-EMC254	11600				7860		SO-EMC254	11600				5244		SO-EMC254	11600				3571		SO-EMC254	11600				249		SO-LUMC038	300						SO-LUMC038	300						SO-LUMC038	300						SO-LUMC038
SO-EMC258	9300						SO-EMC258	9300						SO-EMC258	9300						SO-EMC258	9300						SO-UMCG018	3440				6796		SO-UMCG018	3440				1455		SO-UMCG018	3440				850		SO-UMCG018
SO-EMC266	24200				6482		SO-EMC266	24200				936		SO-EMC266	24200				1024		SO-EMC266	24200				31		SO-UMCG049	2940						SO-UMCG049	2940						SO-UMCG049	2940						SO-UMCG049
SO-EMC271	26400						SO-EMC271	26400						SO-EMC271	26400						SO-EMC271	26400						SO-UMCG053	2240						SO-UMCG053	2240						SO-UMCG053	2240						SO-UMCG053
SO-EMC283	30400				14085		SO-EMC283	30400				2448		SO-EMC283	30400				6089		SO-EMC283	30400				203		SO-EMC062							SO-EMC062							SO-EMC062							SO-EMC062
SO-EMC296	17100						SO-EMC296	17100						SO-EMC296	17100						SO-EMC296	17100
SO-EMC323	20600				21533		SO-EMC323	20600				4523		SO-EMC323	20600				3312		SO-EMC323	20600				287
SO-EMC339	54600						SO-EMC339	54600						SO-EMC339	54600						SO-EMC339	54600
SO-EMC226							SO-EMC226							SO-EMC226							SO-EMC226
SO-UMCG061							SO-UMCG061							SO-UMCG061							SO-UMCG061
SO-EMC054	1590				3157		SO-EMC054	1590				1019		SO-EMC054	1590				320		SO-EMC054	1590				44
SO-EMC282	5860						SO-EMC282	5860						SO-EMC282	5860						SO-EMC282	5860
SO-AUMC046							SO-AUMC046							SO-AUMC046							SO-AUMC046
SO-AUMC053							SO-AUMC053							SO-AUMC053							SO-AUMC053
SO-EMC041	2000				1184		SO-EMC041	2000				666		SO-EMC041	2000				491		SO-EMC041	2000				37
SO-AUMC044	5520						SO-AUMC044	5520						SO-AUMC044	5520						SO-AUMC044	5520
SO-EMC024	4140						SO-EMC024	4140						SO-EMC024	4140						SO-EMC024	4140
SO-EMC061	2180				1842		SO-EMC061	2180				305		SO-EMC061	2180				1063		SO-EMC061	2180				63
SO-EMC090	21400						SO-EMC090	21400						SO-EMC090	21400						SO-EMC090	21400
SO-EMC110	9860				9648		SO-EMC110	9860				1946		SO-EMC110	9860				2174		SO-EMC110	9860				126
SO-EMC117	3900						SO-EMC117	3900						SO-EMC117	3900						SO-EMC117	3900
SO-EMC127	3800				5298		SO-EMC127	3800				597		SO-EMC127	3800				1174		SO-EMC127	3800				60
SO-EMC318	3640						SO-EMC318	3640						SO-EMC318	3640						SO-EMC318	3640
SO-EMC088	3760				3161		SO-EMC088	3760				334		SO-EMC088	3760				353		SO-EMC088	3760				47
SO-EMC231	8560				7151		SO-EMC231	8560				2508		SO-EMC231	8560				13764		SO-EMC231	8560				39
SO-AUMC080	11400						SO-AUMC080	11400						SO-AUMC080	11400						SO-AUMC080	11400
SO-EMC194	15200						SO-EMC194	15200						SO-EMC194	15200						SO-EMC194	15200
SO-EMC253	22800						SO-EMC253	22800						SO-EMC253	22800						SO-EMC253	22800
SO-EMC302	6120						SO-EMC302	6120						SO-EMC302	6120						SO-EMC302	6120
SO-EMC319	4000						SO-EMC319	4000						SO-EMC319	4000						SO-EMC319	4000
SO-EMC301							SO-EMC301							SO-EMC301							SO-EMC301
SO-AUMC013	4540				4346		SO-AUMC013	4540				2074		SO-AUMC013	4540				1405		SO-AUMC013	4540				115
SO-AUMC022	5160						SO-AUMC022	5160						SO-AUMC022	5160						SO-AUMC022	5160
SO-EMC021	5120						SO-EMC021	5120						SO-EMC021	5120						SO-EMC021	5120
SO-EMC060	2540						SO-EMC060	2540						SO-EMC060	2540						SO-EMC060	2540
SO-EMC064	16500						SO-EMC064	16500						SO-EMC064	16500						SO-EMC064	16500
SO-EMC102	9580						SO-EMC102	9580						SO-EMC102	9580						SO-EMC102	9580
SO-EMC220	7140						SO-EMC220	7140						SO-EMC220	7140						SO-EMC220	7140
SO-EMC224	1840						SO-EMC224	1840						SO-EMC224	1840						SO-EMC224	1840
SO-EMC241	726				2372		SO-EMC241	726				579		SO-EMC241	726				264		SO-EMC241	726				25
SO-LUMC023	4160				10393		SO-LUMC023	4160				191		SO-LUMC023	4160				1227		SO-LUMC023	4160				297
SO-LUMC032	1860						SO-LUMC032	1860						SO-LUMC032	1860						SO-LUMC032	1860
SO-UMCG004	1430						SO-UMCG004	1430						SO-UMCG004	1430						SO-UMCG004	1430
SO-EMC011							SO-EMC011							SO-EMC011							SO-EMC011
SO-LUMC008							SO-LUMC008							SO-LUMC008							SO-LUMC008
SO-LUMC030							SO-LUMC030							SO-LUMC030							SO-LUMC030
SO-UMCG036							SO-UMCG036							SO-UMCG036							SO-UMCG036
SO-AUMC016	2600						SO-AUMC016	2600						SO-AUMC016	2600						SO-AUMC016	2600
SO-AUMC024	3360						SO-AUMC024	3360						SO-AUMC024	3360						SO-AUMC024	3360
SO-EMC068	4460						SO-EMC068	4460						SO-EMC068	4460						SO-EMC068	4460
SO-EMC099	3340						SO-EMC099	3340						SO-EMC099	3340						SO-EMC099	3340
SO-EMC108	15800						SO-EMC108	15800						SO-EMC108	15800						SO-EMC108	15800
SO-EMC139	4140				5367		SO-EMC139	4140				1188		SO-EMC139	4140				1724		SO-EMC139	4140				114
SO-EMC208	3780						SO-EMC208	3780						SO-EMC208	3780						SO-EMC208	3780
SO-EMC236	1240						SO-EMC236	1240						SO-EMC236	1240						SO-EMC236	1240
SO-EMC269	3680				3263		SO-EMC269	3680				809		SO-EMC269	3680				611		SO-EMC269	3680				35
SO-EMC285	5320						SO-EMC285	5320						SO-EMC285	5320						SO-EMC285	5320
SO-LUMC007	5980				9612		SO-LUMC007	5980				1725		SO-LUMC007	5980				1383		SO-LUMC007	5980				217
SO-LUMC012	910						SO-LUMC012	910						SO-LUMC012	910						SO-LUMC012	910
SO-LUMC016	2120						SO-LUMC016	2120						SO-LUMC016	2120						SO-LUMC016	2120
SO-LUMC019	3400				5313		SO-LUMC019	3400				1103		SO-LUMC019	3400				1236		SO-LUMC019	3400				64
SO-UMCG006	2760				11140		SO-UMCG006	2760				1922		SO-UMCG006	2760				1473		SO-UMCG006	2760				220
SO-UMCG058	2380						SO-UMCG058	2380						SO-UMCG058	2380						SO-UMCG058	2380
SO-AUMC020	3400				4498		SO-AUMC020	3400				872		SO-AUMC020	3400				698		SO-AUMC020	3400				74
SO-EMC100	1830						SO-EMC100	1830						SO-EMC100	1830						SO-EMC100	1830
SO-EMC103	6500				10867		SO-EMC103	6500				5710		SO-EMC103	6500				6004		SO-EMC103	6500				181
SO-EMC140	4080						SO-EMC140	4080						SO-EMC140	4080						SO-EMC140	4080
SO-EMC167	26400						SO-EMC167	26400						SO-EMC167	26400						SO-EMC167	26400
SO-EMC230	3460				2084		SO-EMC230	3460				1167		SO-EMC230	3460				1640		SO-EMC230	3460				120
SO-EMC396	8440				9950		SO-EMC396	8440				1869		SO-EMC396	8440				4644		SO-EMC396	8440				183
SO-EMC008							SO-EMC008							SO-EMC008							SO-EMC008
SO-EMC013							SO-EMC013							SO-EMC013							SO-EMC013
SO-UMCG015							SO-UMCG015							SO-UMCG015							SO-UMCG015
SO-UMCG035							SO-UMCG035							SO-UMCG035							SO-UMCG035
SO-AUMC008	1950						SO-AUMC008	1950						SO-AUMC008	1950						SO-AUMC008	1950
SO-AUMC029	4300						SO-AUMC029	4300						SO-AUMC029	4300						SO-AUMC029	4300
SO-EMC014	22000				16872		SO-EMC014	22000				4882		SO-EMC014	22000				11273		SO-EMC014	22000				650
SO-EMC015	7300						SO-EMC015	7300						SO-EMC015	7300						SO-EMC015	7300
SO-EMC019	5920				3268		SO-EMC019	5920				650		SO-EMC019	5920				292		SO-EMC019	5920				64
SO-EMC076	6260						SO-EMC076	6260						SO-EMC076	6260						SO-EMC076	6260
SO-EMC094	5320						SO-EMC094	5320						SO-EMC094	5320						SO-EMC094	5320
SO-EMC105	8820				11923		SO-EMC105	8820				2641		SO-EMC105	8820				4183		SO-EMC105	8820				275
SO-EMC107	2540						SO-EMC107	2540						SO-EMC107	2540						SO-EMC107	2540
SO-EMC165	9120						SO-EMC165	9120						SO-EMC165	9120						SO-EMC165	9120
SO-EMC196	2980						SO-EMC196	2980						SO-EMC196	2980						SO-EMC196	2980
SO-EMC255	8420						SO-EMC255	8420						SO-EMC255	8420						SO-EMC255	8420
SO-LUMC003	4920						SO-LUMC003	4920						SO-LUMC003	4920						SO-LUMC003	4920
SO-LUMC009							SO-LUMC009							SO-LUMC009							SO-LUMC009
SO-LUMC017	5960						SO-LUMC017	5960						SO-LUMC017	5960						SO-LUMC017	5960
SO-LUMC033	3080						SO-LUMC033	3080						SO-LUMC033	3080						SO-LUMC033	3080
SO-LUMC037	14400				29952		SO-LUMC037	14400				7378		SO-LUMC037	14400				14166		SO-LUMC037	14400				624
SO-UMCG001	3440				3246		SO-UMCG001	3440				325		SO-UMCG001	3440				1585		SO-UMCG001	3440				31
SO-UMCG008	1760						SO-UMCG008	1760						SO-UMCG008	1760						SO-UMCG008	1760
SO-UMCG009	12900						SO-UMCG009	12900						SO-UMCG009	12900						SO-UMCG009	12900
SO-UMCG010	1730				5049		SO-UMCG010	1730				1956		SO-UMCG010	1730				1866		SO-UMCG010	1730				94
SO-UMCG012	1540						SO-UMCG012	1540						SO-UMCG012	1540						SO-UMCG012	1540
SO-UMCG014	3460						SO-UMCG014	3460						SO-UMCG014	3460						SO-UMCG014	3460
SO-UMCG019	18800						SO-UMCG019	18800						SO-UMCG019	18800						SO-UMCG019	18800
SO-UMCG022	1960				4177		SO-UMCG022	1960				1348		SO-UMCG022	1960				1172		SO-UMCG022	1960				61
SO-UMCG026	3580				4546		SO-UMCG026	3580				1717		SO-UMCG026	3580				2808		SO-UMCG026	3580				209
SO-UMCG057	1840						SO-UMCG057	1840						SO-UMCG057	1840						SO-UMCG057	1840
SO-EMC051	12900						SO-EMC051	12900						SO-EMC051	12900						SO-EMC051	12900
SO-EMC085	4520				4013		SO-EMC085	4520				232		SO-EMC085	4520				1077		SO-EMC085	4520				32
SO-EMC106	41000				23295		SO-EMC106	41000				3545		SO-EMC106	41000				1484		SO-EMC106	41000				272
SO-EMC132	7820						SO-EMC132	7820						SO-EMC132	7820						SO-EMC132	7820
SO-EMC154	2900				2807		SO-EMC154	2900				639		SO-EMC154	2900				751		SO-EMC154	2900				33
SO-EMC168	4820				3622		SO-EMC168	4820				566		SO-EMC168	4820				492		SO-EMC168	4820				132
SO-EMC240	5180						SO-EMC240	5180						SO-EMC240	5180						SO-EMC240	5180
SO-LUMC029	13000						SO-LUMC029	13000						SO-LUMC029	13000						SO-LUMC029	13000
SO-UMCG032	3300						SO-UMCG032	3300						SO-UMCG032	3300						SO-UMCG032	3300
SO-UMCG033	628						SO-UMCG033	628						SO-UMCG033	628						SO-UMCG033	628
SO-AUMC002	7780						SO-AUMC002	7780						SO-AUMC002	7780						SO-AUMC002	7780
SO-EMC010	13900						SO-EMC010	13900						SO-EMC010	13900						SO-EMC010	13900
SO-EMC012	19100						SO-EMC012	19100						SO-EMC012	19100						SO-EMC012	19100
SO-EMC023	5820						SO-EMC023	5820						SO-EMC023	5820						SO-EMC023	5820
SO-EMC111	8500						SO-EMC111	8500						SO-EMC111	8500						SO-EMC111	8500
SO-LUMC014							SO-LUMC014							SO-LUMC014							SO-LUMC014
SO-LUMC025	3580						SO-LUMC025	3580						SO-LUMC025	3580						SO-LUMC025	3580
SO-UMCG034	37400						SO-UMCG034	37400						SO-UMCG034	37400						SO-UMCG034	37400
SO-UMCG043	3060				6260		SO-UMCG043	3060				1191		SO-UMCG043	3060				1562		SO-UMCG043	3060				101
SO-EMC063							SO-EMC063							SO-EMC063							SO-EMC063
[truncated: 5 more columns]

## Sheet: Supplementary Figure S4
Supplementary Figure S4a														Supplementary Figure S4b														Supplementary Figure S4c							Supplementary Figure S4d							Supplementary Figure S4e
	anc - BL	anc - 28D	anc - 3M	BA.1 - BL	BA.1 - 28D	BA.1 - 3M	BA.5 - BL	BA.5 - 28D	BA.5 - 3M	XBB.1.5 - BL	XBB.1.5 - 28D	XBB.1.5 - 3M			anc - BL	anc - 28D	anc - 3M	BA.1 - BL	BA.1 - 28D	BA.1 - 3M	BA.5 - BL	BA.5 - 28D	BA.5 - 3M	XBB.1.5 - BL	XBB.1.5 - 28D	XBB.1.5 - 3M			ELISA	PRNTanc - 3M	PRNTba.1 - 3M	PRNTba.5 - 3M	PRNTxbb.1.5 - 3M			ELISA	anc - 3M	BA.1 - 3M	BA.5 - 3M	XBB.1.5 - 3M		anc - 3M	BA.1 - 3M	BA.5 - 3M	XBB.1.5 - 3M		anc - 3M	BA.1 - 3M	BA.5 - 3M
SO-AUMC061														SO-EMC040	13756	49805	12591	7170	32198	8193	9631	44327	11379	6473	30839	8795		SO-AUMC061							SO-EMC040	12591	20409					100	59	42	48		100	65	90
SO-AUMC070	4758	14039	5998	3059	9824	3567	1825	7169	2508	2201	8312	2877		SO-EMC047														SO-AUMC070	5998	7864					SO-EMC047							100	72	62	52		100	63	108
SO-EMC112	3523	11342	7439	2607	9160	5382	2253	9114	4595	1909	8002	3905		SO-EMC087														SO-EMC112	7439	5028					SO-EMC087							100	38	43	30		100	65	78
SO-EMC195														SO-EMC123														SO-EMC195							SO-EMC123							100	25	40	47		100	53	95
SO-EMC243														SO-EMC178	6241	9871	6180	2836	8202	3869	4624	11673	6704	3339	10151	5482		SO-EMC243							SO-EMC178	6180	4859					100	33	57	32		100	28	51
SO-EMC252														SO-EMC205														SO-EMC252							SO-EMC205							100	47	50	26		100	80	76
SO-EMC264														SO-EMC239														SO-EMC264							SO-EMC239							100	23	28	20		100	70	76
SO-EMC312														SO-EMC310	2078	5856	2517	820	3417	1629	996	4565	1963	563	2996	1327		SO-EMC312							SO-EMC310	2517	4123										100	107	146
SO-EMC357														SO-EMC313	258	7958	2667	96	4205	1416	139	9027	2533	119	6198	1820		SO-EMC357							SO-EMC313	2667	2436					100	38	60	27		100	36	56
SO-EMC364	1895	5849	4306	474	1997	1618	741	2520	1859	488	1658	1273		SO-EMC333														SO-EMC364	4306	6001					SO-EMC333							100	52	68	31		100	62	77
SO-EMC383														SO-EMC393														SO-EMC383							SO-EMC393							100	33	42	34		100	34	69
SO-EMC388														SO-EMC130														SO-EMC388							SO-EMC130							100	31	51	35		100	31	39
SO-UMCG052														SO-EMC189														SO-UMCG052							SO-EMC189							100	38	47	37		100	27	33
SO-EMC028														SO-EMC191														SO-EMC028							SO-EMC191												100	32	36
SO-EMC046														SO-EMC143														SO-EMC046							SO-EMC143												100	47	65
SO-EMC077														SO-EMC303														SO-EMC077							SO-EMC303							100	59	59	65		100	111	127
SO-EMC299														SO-EMC368														SO-EMC299							SO-EMC368							100	37	77	45		100	33	55
SO-EMC345														SO-EMC376	7759	18045	10357	2219	6263	2896	3289	10321	5233	1981	4551	2157		SO-EMC345							SO-EMC376	10357	37807					100	27	56	39		100	21	46
SO-EMC361														SO-EMC386														SO-EMC361							SO-EMC386							100	31	60	47		100	47	88
SO-AUMC055														SO-AUMC039														SO-AUMC055							SO-AUMC039							100	26	31	20		100	61	67
SO-AUMC083														SO-AUMC049														SO-AUMC083							SO-AUMC049							100	31	46	41		100	46	57
SO-EMC070														SO-AUMC054	233	7299	3121	146	5264	2508	158	4952	2358	206	5977	2807		SO-EMC070							SO-AUMC054	3121	1467					100	58	31	32		100	22	33
SO-EMC096														SO-AUMC068														SO-EMC096							SO-AUMC068							100	54	82	87
SO-EMC281														SO-AUMC078														SO-EMC281							SO-AUMC078							100	59	63	40		100	20	68
SO-EMC326	1460	7606	6107	409	1678	1516	574	2693	2469	557	3330	2865		SO-EMC004														SO-EMC326	6107	3278					SO-EMC004							100	52	74	55		100	62	77
SO-EMC348	2369	18255	9273	690	7240	3061	1056	10869	5305	619	7123	2963		SO-EMC017														SO-EMC348	9273	7222					SO-EMC017							100	49	65	58		100	24	51
SO-EMC354	3496	14478	16305	1338	6875	7618	1613	7093	8164	1059	4018	4246		SO-EMC164	2544	8400	6105	1795	5752	4299	1449	6867	4665	1086	4490	3106		SO-EMC354	16305	14548					SO-EMC164	6105	18905					100	49	51	50
SO-EMC379														SO-EMC181														SO-EMC379							SO-EMC181							100	60	59	44		100	63	62
SO-EMC384														SO-EMC199	4164	4624	5007	4598	5160	5346	5963	6890	7334	4547	5630	5640		SO-EMC384							SO-EMC199	5007	21261					100	46	54	30		100	66	85
SO-EMC394	3826	12350	6254	656	2815	1426	826	3580	1779	430	2520	1269		SO-EMC267														SO-EMC394	6254	2263					SO-EMC267							100	64	72	55		100	63	73
SO-AUMC051														SO-EMC340														SO-AUMC051							SO-EMC340							100	41	62	33		100	55	95
SO-AUMC063														SO-EMC346														SO-AUMC063							SO-EMC346							100	65	79	63		100	24	70
SO-EMC116														SO-EMC355														SO-EMC116							SO-EMC355							100	32	38	20		100	31	86
SO-EMC156	11944	19797		6215	14539		7388	15626		5115	11202			SO-EMC359	3969	43440	6474	1405	14210	2325	1934	22103	3611	1154	12399	1848		SO-EMC156							SO-EMC359	6474	4570					100	35	45	23		100	42	77
SO-EMC268														SO-UMCG055														SO-EMC268							SO-UMCG055							100	36	45	24		100	33	82
SO-EMC307														SO-EMC290														SO-EMC307							SO-EMC290							100	47	53	31		100	29	54
SO-EMC325																												SO-EMC325														100	90	61	52		100	71	82
SO-EMC350														SO-EMC049														SO-EMC350							SO-EMC049							100	27	35	24		100	73	116
SO-UMCG069	383	8516	3769	98	2806	1429	199	4530	2246	117	2902	1025		SO-EMC118														SO-UMCG069	3769	1641					SO-EMC118							100	96	74	62		100	84	92
SO-EMC300														SO-EMC124	8391	14339	9789	4601	10120	6073	5751	11428	7506	3214	7369	4074		SO-EMC300							SO-EMC124	9789	9906					100	22	47	21		100	24	58
														SO-EMC162																					SO-EMC162
SO-AUMC037														SO-EMC261	8267	27560	13928	2190	6456	4694	4021	14279	9611	2837	11626	7069		SO-AUMC037							SO-EMC261	13928	38523					100	79	95	75
SO-AUMC076														SO-EMC277	1627	20278	6450	458	8243	2009	468	8845	2486	388	7535	1694		SO-AUMC076							SO-EMC277	6450	3504					100	119	113	94
SO-EMC005														SO-EMC297	7816	39367	21607	1827	9224	5823	1748	11347	7232	1176	9315	5024		SO-EMC005							SO-EMC297	21607	11250					100	34	40	23
SO-EMC029														SO-EMC351														SO-EMC029							SO-EMC351							100	35	46	28		100	50	71
SO-EMC035	10935	20310	12305	4839	10993	6385	5929	13957	8343	2125	7392	3798		SO-EMC352														SO-EMC035	12305	23198					SO-EMC352							100	33	51	34		100	6	62
SO-EMC050														SO-AUMC042														SO-EMC050							SO-AUMC042							100	42	49	34		100	61	65
SO-EMC075														SO-AUMC059														SO-EMC075							SO-AUMC059							100	35	49	28		100	72	88
SO-EMC086														SO-EMC238														SO-EMC086							SO-EMC238							100	38	54	32		100	29	68
SO-EMC148														SO-AUMC079														SO-EMC148							SO-AUMC079							100	49	51	44
SO-EMC219														SO-EMC293	4806	16606	9695	1678	5975	3094	1819	6800	3467	1519	6382	3220		SO-EMC219							SO-EMC293	9695	6342					100	59	66	62
SO-EMC229														SO-EMC330														SO-EMC229							SO-EMC330							100	55	67	53
SO-EMC263	1784	9585	6430	417	3464	2118	513	4955	2688	423	3924	2206		SO-EMC377														SO-EMC263	6430	10249					SO-EMC377							100	52	83	87
SO-EMC265														SO-EMC391														SO-EMC265							SO-EMC391							100	33	46	24
SO-EMC320														SO-UMCG047														SO-EMC320							SO-UMCG047
SO-EMC322	9797	25877	9632	2190	7285	2947	4233	11522	4884	2428	10447	3397		SO-EMC033														SO-EMC322	9632	21921					SO-EMC033
SO-EMC328														SO-EMC084														SO-EMC328							SO-EMC084
SO-EMC341	7998	29782	20791	1715	8490	7919	2854	14847	9833	2018	14163	7738		SO-EMC095	3493	28046	12846	1332	11806	6006	1622	15507	8366	1501	10132	4098		SO-EMC341	20791	10286					SO-EMC095	12846	10189
SO-EMC344														SO-EMC135														SO-EMC344							SO-EMC135
SO-EMC363														SO-EMC192	635	7599	2782	476	6554	3084	543	8174	3536	398	6184	2505		SO-EMC363							SO-EMC192	2782	5081
SO-EMC387														SO-EMC204														SO-EMC387							SO-EMC204
SO-UMCG059														SO-EMC262														SO-UMCG059							SO-EMC262
SO-EMC114	1583	6049		771	3198		987	4310		775	3135			SO-EMC291														SO-EMC114							SO-EMC291
SO-EMC331														SO-EMC315	2400	4076	4979	607	1457	1649	1297	2316	2750	627	1467	1731		SO-EMC331							SO-EMC315	4979	5955
SO-EMC366	11679	13671		2635	3924		2898	4526		1926	3648			SO-EMC332	1559	16590	6842	347	4271	1457	575	9637	3156	593	7967	2308		SO-EMC366							SO-EMC332	6842	11771
SO-AUMC077	4007		5749	2127		3403	2253		3377	2437		3738		SO-EMC334														SO-AUMC077	5749	7980					SO-EMC334
SO-EMC003														SO-EMC360														SO-EMC003							SO-EMC360
SO-EMC183														SO-EMC390														SO-EMC183							SO-EMC390
SO-EMC215														SO-EMC395														SO-EMC215							SO-EMC395
SO-EMC246														SO-EMC201														SO-EMC246							SO-EMC201
SO-EMC259																												SO-EMC259
SO-EMC279														SO-EMC039	1746	8939	5609	620	4175	2636	1053	7860	4927	806	3756	2337		SO-EMC279							SO-EMC039	5609	2744
SO-EMC304														SO-EMC097														SO-EMC304							SO-EMC097
SO-EMC311	4560	9497	6764	1447	3932	2499	2373	6598	5189	1520	4005	3024		SO-EMC121														SO-EMC311	6764	29739					SO-EMC121
SO-AUMC040														SO-EMC298	3026	9688	3280	991	2894	1996	898	3399	2188	462	2551	1634		SO-AUMC040							SO-EMC298	3280	4510
SO-EMC026														SO-EMC372														SO-EMC026							SO-EMC372
SO-EMC198														SO-EMC381														SO-EMC198							SO-EMC381
SO-EMC254	3415	9038	10017	1627	4753	2709	2564	7930	5582	1281	3853	3864		SO-AUMC072														SO-EMC254	10017	7860					SO-AUMC072
SO-EMC258														SO-EMC073	1167	6381	3441	600	2915	1585	555	3388	1944	528	2642	1524		SO-EMC258							SO-EMC073	3441	4439
SO-EMC266	1524	21528	12264	341	6207	3849	675	11124	7325	602	10255	5791		SO-EMC286	8291	15829	11269	1489	3796	2489	2258	5821	3745	1390	4008	2410		SO-EMC266	12264	6482					SO-EMC286	11269	5889
SO-EMC271																												SO-EMC271
SO-EMC283	924	21274	15083	154	6890	3901	200	7895	4657	157	5607	3012		SO-EMC069														SO-EMC283	15083	14085					SO-EMC069
SO-EMC296														SO-EMC251														SO-EMC296							SO-EMC251
SO-EMC323	7028	11715	6063	1873	3375	1876	2982	6095	2797	2216	5135	2490		SO-EMC370														SO-EMC323	6063	21533					SO-EMC370
SO-EMC339														SO-EMC337	2696	9813		470	1934		631	4635	2453	456	3663			SO-EMC339							SO-EMC337		1889
SO-EMC226														SO-EMC002														SO-EMC226							SO-EMC002
SO-UMCG061														SO-AUMC060														SO-UMCG061							SO-AUMC060
														SO-EMC147																					SO-EMC147
SO-EMC054	842	1723	1286	510	1129	742	259	576	400	263	527	413		SO-EMC232														SO-EMC054	1286	3157					SO-EMC232
SO-EMC282														SO-UMCG063	15070	19400	13578	2663	4344	2703	9815	12874	9232	2815	5105	2990		SO-EMC282							SO-UMCG063	13578	9484
SO-AUMC046		7781			4385			5067			4357																	SO-AUMC046
SO-AUMC053														SO-AUMC028	2206	11452	4860	1326	8703	2996	1191	10567	3734	662	7562	2446		SO-AUMC053							SO-AUMC028	4860	3729
SO-EMC041	1813	4216	2158	681	2627	1162	1194	3257	1773	1431	3698	1883		SO-EMC009														SO-EMC041	2158	1184					SO-EMC009
SO-AUMC044														SO-EMC043														SO-AUMC044							SO-EMC043
														SO-EMC059																					SO-EMC059
SO-EMC024														SO-EMC080														SO-EMC024							SO-EMC080
SO-EMC061	808	2677	1958	382	1767	1151	426	1667	1224	302	1161	792		SO-EMC134														SO-EMC061	1958	1842					SO-EMC134
SO-EMC090														SO-LUMC018														SO-EMC090							SO-LUMC018
SO-EMC110	2847	7071	6629	1430	3782	3478	2149	5182	4914	1855	3641	3652		SO-LUMC027														SO-EMC110	6629	9648					SO-LUMC027
SO-EMC117														SO-UMCG027														SO-EMC117							SO-UMCG027
SO-EMC127	1992		4519	687		2236	1338		2924	1233		2600		SO-UMCG039	4506	8781	5424	1107	2549	1327	2429	4798	2750	1189	2482	1309		SO-EMC127	4519	5298					SO-UMCG039	5424	2610
SO-EMC318														SO-EMC036	328	2683		130	1794		165	2081		133	1553			SO-EMC318							SO-EMC036
SO-EMC088	1652	4148	3667	538	2131	1815	629	1965	1853	653	2089	1839		SO-EMC058														SO-EMC088	3667	3161					SO-EMC058
SO-EMC231	2633	8920	5796	1311	5219	3505	1800	5661	3432	1231	3695	2538		SO-EMC083														SO-EMC231	5796	7151					SO-EMC083
SO-AUMC080														SO-EMC119														SO-AUMC080							SO-EMC119
SO-EMC194														SO-EMC145														SO-EMC194							SO-EMC145
SO-EMC253														SO-EMC146														SO-EMC253							SO-EMC146
SO-EMC302														SO-AUMC018	1384	8286	4129	745	4873	2620	533	5209	2560	340	2685	1324		SO-EMC302							SO-AUMC018	4129	2374
SO-EMC319														SO-EMC260														SO-EMC319							SO-EMC260
SO-EMC301														SO-AUMC001														SO-EMC301							SO-AUMC001
														SO-AUMC025																					SO-AUMC025
SO-AUMC013		6361	4875		2849	2234		3327	2616		1841	1454		SO-AUMC073														SO-AUMC013	4875	4346					SO-AUMC073
SO-AUMC022														SO-EMC020	3363	6165	3973	2524	4943	2632	3367	6583	3369	1522	3044	1739		SO-AUMC022							SO-EMC020	3973	5447
SO-EMC021														SO-EMC030	2077		3198	2042		2018	1498		2330	715		1035		SO-EMC021							SO-EMC030	3198	2548
SO-EMC060														SO-EMC042	1689	8757	3495	625	4713	1924	1116	8244	3302	573	5897	2228		SO-EMC060							SO-EMC042	3495	4103
SO-EMC064														SO-EMC129														SO-EMC064							SO-EMC129
SO-EMC102														SO-EMC175														SO-EMC102							SO-EMC175
SO-EMC220														SO-EMC179														SO-EMC220							SO-EMC179
SO-EMC224														SO-EMC223														SO-EMC224							SO-EMC223
SO-EMC241	663	5026	5079	401	3216	3251	502	3517	3649	371	2932	2777		SO-EMC247	5888	10037	6809	2312	2379	1657	2934	7377	4780	1982	2574	1680		SO-EMC241	5079	2372					SO-EMC247	6809	15245
SO-LUMC023	8877	11290	8876	3164	4796	3610	4424	7470	5546	3038	3734	2892		SO-EMC248	1742	2628	1675	316	1092	516	988	2538	1445	255	789	375		SO-LUMC023	8876	10393					SO-EMC248	1675	2762
SO-LUMC032														SO-EMC256														SO-LUMC032							SO-EMC256
SO-UMCG004														SO-LUMC015	2616	12471	5694	1065	5165	2408	1721	10286	4387	847	4935	2152		SO-UMCG004							SO-LUMC015	5694	5548
SO-EMC011														SO-LUMC024														SO-EMC011							SO-LUMC024
SO-LUMC008														SO-LUMC031	2077	16077	8429	560	6736	2808	921	13889	6877	274	4814	2101		SO-LUMC008							SO-LUMC031	8429	7578
SO-LUMC030														SO-LUMC035														SO-LUMC030							SO-LUMC035
SO-UMCG036														SO-UMCG002														SO-UMCG036							SO-UMCG002
SO-AUMC016														SO-UMCG011														SO-AUMC016							SO-UMCG011
SO-AUMC024														SO-UMCG028														SO-AUMC024							SO-UMCG028
SO-EMC068														SO-UMCG038	886	18806	9466	262	6391	2791	412	11569	5086	311	8371	3433		SO-EMC068							SO-UMCG038	9466	2328
SO-EMC099																												SO-EMC099
SO-EMC108														SO-AUMC014														SO-EMC108							SO-AUMC014
SO-EMC139	2066	6689	1672	1327	4076	1095	1408	5775	1319	1049	4260	1061		SO-EMC006	1917	7772	3085	786	4965	2176	1041	5681	2540	2943	4416	1873		SO-EMC139	1672	5367					SO-EMC006	3085	3156
SO-EMC208														SO-EMC027	4754	21079	13591	2722	14688	9905	4144	24421	15806	2391	12433	8706		SO-EMC208							SO-EMC027	13591	18532
SO-EMC236														SO-EMC065														SO-EMC236							SO-EMC065
SO-EMC269	2126	7977	4722	478	2295	1522	647	2764	1784	434	1497	956		SO-EMC113														SO-EMC269	4722	3263					SO-EMC113
SO-EMC285														SO-EMC122	2480	4238	4013	2147	3966	3361	2039	4224	3701	1008	2223	1980		SO-EMC285							SO-EMC122	4013	5677
SO-LUMC007	11895	45177	60772	3677	15347	21051	4830	19098	27087	2913	10891	14171		SO-EMC188														SO-LUMC007	60772	9612					SO-EMC188
SO-LUMC012														SO-EMC245														SO-LUMC012							SO-EMC245
SO-LUMC016														SO-LUMC036														SO-LUMC016							SO-LUMC036
SO-LUMC019	2757	6922	9269	963	2685	3367	897	3424	4210	539	1984	2263		SO-UMCG003														SO-LUMC019	9269	5313					SO-UMCG003
SO-UMCG006	1486	12913	9896	377	4985	4689	610	6010	5278	343	3472	3076		SO-UMCG024														SO-UMCG006	9896	11140					SO-UMCG024
SO-UMCG058														SO-UMCG045	12027	21140	15908	2645	5176	3844	4998	11629	9232	1638	4921	3201		SO-UMCG058							SO-UMCG045	15908	13745
SO-AUMC020	3180		4103	2550		3708	1951		2513	1440		2134		SO-AUMC007	734	6185		276	2483		374	3292		195	1875			SO-AUMC020	4103	4498					SO-AUMC007
SO-EMC100														SO-AUMC035														SO-EMC100							SO-AUMC035
SO-EMC103	4253	9347	6802	1098	2685	1848	1592	3745	2384	756	2295	1613		SO-EMC053	2187	3816		857	2393		1984	2299		1306	1832			SO-EMC103	6802	10867					SO-EMC053
SO-EMC140														SO-EMC115	2796	6501		2000	5185		2565	6634		1077	3066			SO-EMC140							SO-EMC115
SO-EMC167														SO-EMC249	281	7739		62	2708		203	7821		48	2626			SO-EMC167							SO-EMC249
SO-EMC230	3055	6550	3092	1898	6180	2958	1623	3424	2299	1425	3468	1920		SO-LUMC006														SO-EMC230	3092	2084					SO-LUMC006
SO-EMC396	10901	15220	7639	1761	3642	1717	4758	8389	3580	1666	3923	1640		SO-AUMC012														SO-EMC396	7639	9950					SO-AUMC012
SO-EMC008	929			699			529			465				SO-AUMC019	3216	11077	5489	1170	6464	2763	1889	8617	3911	595	5389	2313		SO-EMC008							SO-AUMC019	5489	5663
SO-EMC013														SO-EMC131														SO-EMC013							SO-EMC131
SO-UMCG015														SO-EMC294														SO-UMCG015							SO-EMC294
SO-UMCG035														SO-LUMC020	2484	40481	11094	594	13497	612	1272	24269	6851	515	12717	3552		SO-UMCG035							SO-LUMC020	11094	8601
														SO-LUMC028																					SO-LUMC028
SO-AUMC008														SO-UMCG013														SO-AUMC008							SO-UMCG013
SO-AUMC029														SO-UMCG016														SO-AUMC029							SO-UMCG016
SO-EMC014	6621	17133	16752	2491	13510	13161	6096	14981	15877	2421	12880	12638		SO-UMCG044														SO-EMC014	16752	16872					SO-UMCG044
SO-EMC015														SO-AUMC027														SO-EMC015							SO-AUMC027
SO-EMC019	1038	3836	3575	623	4968	4258	606	4560	4022	696	4021	3348		SO-EMC016														SO-EMC019	3575	3268					SO-EMC016
SO-EMC076														SO-EMC079	5520	9333	4020	2624	4903	2460	3185	6339	2633	1601	3362	1688		SO-EMC076							SO-EMC079	4020	3354
SO-EMC094														SO-EMC141														SO-EMC094							SO-EMC141
SO-EMC105	4643		16975	850		5704	1693		6849	891		3901		SO-EMC150	1686	5123	2003	1163	2929	1442	1226	4694	1772	1111	3176	1423		SO-EMC105	16975	11923					SO-EMC150	2003	3801
SO-EMC107														SO-EMC152														SO-EMC107							SO-EMC152
SO-EMC165														SO-EMC184														SO-EMC165							SO-EMC184
SO-EMC196														SO-LUMC005														SO-EMC196							SO-LUMC005
SO-EMC255														SO-LUMC010														SO-EMC255							SO-LUMC010
SO-LUMC003														SO-LUMC038														SO-LUMC003							SO-LUMC038
SO-LUMC009	2682	6609		400	1644		1021	3156		437	1749			SO-UMCG018	5279	15078	9508	1101	5077	2790	2463	10006	6430	842	4363	2395		SO-LUMC009							SO-UMCG018	9508	6796
SO-LUMC017														SO-UMCG049														SO-LUMC017							SO-UMCG049
SO-LUMC033														SO-UMCG053														SO-LUMC033							SO-UMCG053
SO-LUMC037	11687	41819	32429	2805	14143	11490	6476	19336	14932	1913	12096	8940		SO-EMC062														SO-LUMC037	32429	29952					SO-EMC062
SO-UMCG001	3887	13570	6068	844	4888	2031	1626	7936	3107	727	4775	2046																SO-UMCG001	6068	3246
SO-UMCG008																												SO-UMCG008
SO-UMCG009																												SO-UMCG009							SO-EMC040	8193		5861
SO-UMCG010	3556	10495	5611	1630	4860	2382	2277	6660	2751	1189	3408	1920																SO-UMCG010	5611	5049					SO-EMC047
SO-UMCG012																												SO-UMCG012							SO-EMC087
SO-UMCG014																												SO-UMCG014							SO-EMC123
SO-UMCG019																												SO-UMCG019							SO-EMC178	3869		1295
SO-UMCG022	800	10610	7351	229	3620	2568	396	5653	3626	214	3104	2073																SO-UMCG022	7351	4177					SO-EMC205
SO-UMCG026	1350	10239	7240	370	3721	2727	578	5415	3919	393	3015	2296																SO-UMCG026	7240	4546					SO-EMC239
SO-UMCG057																												SO-UMCG057							SO-EMC310	1629		1024
SO-EMC051																												SO-EMC051							SO-EMC313	1416		415
SO-EMC085	1086	7355	3572	299	3428	1756	406	3727	1819	284	3282	1577																SO-EMC085	3572	4013					SO-EMC333
SO-EMC106	5728	18440	12208	1555	9917	7201	2362	11746	8031	2281	11576	7512																SO-EMC106	12208	23295					SO-EMC393
SO-EMC132																												SO-EMC132							SO-EMC130
SO-EMC154	546	2487	2154	277	1512	1194	345	2036	1442	351	1684	1144																SO-EMC154	2154	2807					SO-EMC189
SO-EMC168	1041	4485	3038	511	2847	1578	709	3857	2508	651	2968	2641																SO-EMC168	3038	3622					SO-EMC191
SO-EMC240																												SO-EMC240							SO-EMC143
SO-LUMC029																												SO-LUMC029							SO-EMC303
SO-UMCG032																												SO-UMCG032							SO-EMC368
SO-UMCG033																												SO-UMCG033							SO-EMC376	2896		2516
SO-AUMC002																												SO-AUMC002							SO-EMC386
SO-EMC010																												SO-EMC010							SO-AUMC039
SO-EMC012																												SO-EMC012							SO-AUMC049
SO-EMC023																												SO-EMC023							SO-AUMC054	2508		52
SO-EMC111																												SO-EMC111							SO-AUMC068
SO-LUMC014	3960			1276			2290			817																		SO-LUMC014							SO-AUMC078
SO-LUMC025																												SO-LUMC025							SO-EMC004
SO-UMCG034																												SO-UMCG034							SO-EMC017
SO-UMCG043	1752	11441	6453	527	4260	2125	809	6804	2986	359	3524	1568																SO-UMCG043	6453	6260					SO-EMC164	4299		3257
SO-EMC063																												SO-EMC063							SO-EMC181
																																			SO-EMC199	5346		2589
																																			SO-EMC267
																												SO-AUMC061							SO-EMC340
																												SO-AUMC070	3567		1140				SO-EMC346
																												SO-EMC112	5382		1349				SO-EMC355
																												SO-EMC195							SO-EMC359	2325		1703
																												SO-EMC243							SO-UMCG055
																												SO-EMC252							SO-EMC290
																												SO-EMC264
																												SO-EMC312							SO-EMC049
																												SO-EMC357							SO-EMC118
																												SO-EMC364	1618		72				SO-EMC124	6073		1001
																												SO-EMC383							SO-EMC162
																												SO-EMC388							SO-EMC261	4694		4792
																												SO-UMCG052							SO-EMC277	2009		926
																												SO-EMC028							SO-EMC297	5823		2284
																												SO-EMC046							SO-EMC351
																												SO-EMC077							SO-EMC352
																												SO-EMC299							SO-AUMC042
																												SO-EMC345							SO-AUMC059
																												SO-EMC361							SO-EMC238
																												SO-AUMC055							SO-AUMC079
																												SO-AUMC083							SO-EMC293	3094		2056
																												SO-EMC070							SO-EMC330
																												SO-EMC096							SO-EMC377
																												SO-EMC281							SO-EMC391
																												SO-EMC326	1516		259				SO-UMCG047
																												SO-EMC348	3061		2228				SO-EMC033
																												SO-EMC354	7618		1949				SO-EMC084
																												SO-EMC379							SO-EMC095	6006		2670
																												SO-EMC384							SO-EMC135
																												SO-EMC394	1426		236				SO-EMC192	3084		2840
																												SO-AUMC051							SO-EMC204
																												SO-AUMC063							SO-EMC262
																												SO-EMC116							SO-EMC291
																												SO-EMC156							SO-EMC315	1649		3853
																												SO-EMC268							SO-EMC332	1457		1238
																												SO-EMC307							SO-EMC334
																												SO-EMC325							SO-EMC360
																												SO-EMC350							SO-EMC390
																												SO-UMCG069	1429		502				SO-EMC395
																												SO-EMC300							SO-EMC201
																												SO-AUMC037							SO-EMC039	2636		2018
																												SO-AUMC076							SO-EMC097
																												SO-EMC005							SO-EMC121
																												SO-EMC029							SO-EMC298	1996		788
																												SO-EMC035	6385		7580				SO-EMC372
																												SO-EMC050							SO-EMC381
																												SO-EMC075							SO-AUMC072
																												SO-EMC086							SO-EMC073	1585		357
																												SO-EMC148							SO-EMC286	2489		942
																												SO-EMC219
																												SO-EMC229							SO-EMC069
																												SO-EMC263	2118		4276				SO-EMC251
																												SO-EMC265							SO-EMC370
																												SO-EMC320							SO-EMC337			169
																												SO-EMC322	2947		4516				SO-EMC002
																												SO-EMC328							SO-AUMC060
																												SO-EMC341	7919		4358				SO-EMC147
																												SO-EMC344							SO-EMC232
																												SO-EMC363							SO-UMCG063	2703		1798
																												SO-EMC387
																												SO-UMCG059							SO-AUMC028	2996		927
																												SO-EMC114							SO-EMC009
																												SO-EMC331							SO-EMC043
																												SO-EMC366							SO-EMC059
																												SO-AUMC077	3403		1645				SO-EMC080
																												SO-EMC003							SO-EMC134
																												SO-EMC183							SO-LUMC018
																												SO-EMC215							SO-LUMC027
																												SO-EMC246							SO-UMCG027
																												SO-EMC259							SO-UMCG039	1327		1875
																												SO-EMC279							SO-EMC036
																												SO-EMC304							SO-EMC058
																												SO-EMC311	2499		4185				SO-EMC083
																												SO-AUMC040							SO-EMC119
																												SO-EMC026							SO-EMC145
																												SO-EMC198							SO-EMC146
																												SO-EMC254	2709		5244				SO-AUMC018	2620		789
																												SO-EMC258							SO-EMC260
																												SO-EMC266	3849		936				SO-AUMC001
																												SO-EMC271							SO-AUMC025
																												SO-EMC283	3901		2448				SO-AUMC073
																												SO-EMC296							SO-EMC020	2632		607
																												SO-EMC323	1876		4523				SO-EMC030	2018		2376
																												SO-EMC339							SO-EMC042	1924		714
																												SO-EMC226							SO-EMC129
																												SO-UMCG061							SO-EMC175
																																			SO-EMC179
																												SO-EMC054	742		1019				SO-EMC223
																												SO-EMC282							SO-EMC247	1657		709
																												SO-AUMC046							SO-EMC248	516		504
																												SO-AUMC053							SO-EMC256
																												SO-EMC041	1162		666				SO-LUMC015	2408		800
																												SO-AUMC044							SO-LUMC024
																																			SO-LUMC031	2808		2377
																												SO-EMC024							SO-LUMC035
																												SO-EMC061	1151		305				SO-UMCG002
																												SO-EMC090							SO-UMCG011
																												SO-EMC110	3478		1946				SO-UMCG028
																												SO-EMC117							SO-UMCG038	2791		478
																												SO-EMC127	2236		597
																												SO-EMC318							SO-AUMC014
																												SO-EMC088	1815		334				SO-EMC006	2176		714
																												SO-EMC231	3505		2508				SO-EMC027	9905		3096
																												SO-AUMC080							SO-EMC065
																												SO-EMC194							SO-EMC113
																												SO-EMC253							SO-EMC122	3361		1234
																												SO-EMC302							SO-EMC188
																												SO-EMC319							SO-EMC245
																												SO-EMC301							SO-LUMC036
																																			SO-UMCG003
																												SO-AUMC013	2234		2074				SO-UMCG024
																												SO-AUMC022							SO-UMCG045	3844		5133
																												SO-EMC021							SO-AUMC007			209
																												SO-EMC060							SO-AUMC035
																												SO-EMC064							SO-EMC053
																												SO-EMC102							SO-EMC115
																												SO-EMC220							SO-EMC249
																												SO-EMC224							SO-LUMC006
																												SO-EMC241	3251		579				SO-AUMC012
																												SO-LUMC023	3610		191				SO-AUMC019	2763		679
																												SO-LUMC032							SO-EMC131
																												SO-UMCG004							SO-EMC294
																												SO-EMC011							SO-LUMC020	612		2998
																												SO-LUMC008							SO-LUMC028
																												SO-LUMC030							SO-UMCG013
																												SO-UMCG036							SO-UMCG016
																												SO-AUMC016							SO-UMCG044
																												SO-AUMC024							SO-AUMC027
																												SO-EMC068							SO-EMC016
																												SO-EMC099							SO-EMC079	2460		1416
																												SO-EMC108							SO-EMC141
																												SO-EMC139	1095		1188				SO-EMC150	1442		893
																												SO-EMC208							SO-EMC152
																												SO-EMC236							SO-EMC184
																												SO-EMC269	1522		809				SO-LUMC005
																												SO-EMC285							SO-LUMC010
																												SO-LUMC007	21051		1725				SO-LUMC038
																												SO-LUMC012							SO-UMCG018	2790		1455
																												SO-LUMC016							SO-UMCG049
																												SO-LUMC019	3367		1103				SO-UMCG053
																												SO-UMCG006	4689		1922				SO-EMC062
																												SO-UMCG058
																												SO-AUMC020	3708		872
																												SO-EMC100							SO-EMC040	11379			11767
																												SO-EMC103	1848		5710				SO-EMC047
																												SO-EMC140							SO-EMC087
																												SO-EMC167							SO-EMC123
																												SO-EMC230	2958		1167				SO-EMC178	6704			10111
																												SO-EMC396	1717		1869				SO-EMC205
																												SO-EMC008							SO-EMC239
																												SO-EMC013							SO-EMC310	1963			1315
																												SO-UMCG015							SO-EMC313	2533			4689
																												SO-UMCG035							SO-EMC333
																																			SO-EMC393
																												SO-AUMC008							SO-EMC130
																												SO-AUMC029							SO-EMC189
																												SO-EMC014	13161		4882				SO-EMC191
																												SO-EMC015							SO-EMC143
																												SO-EMC019	4258		650				SO-EMC303
																												SO-EMC076							SO-EMC368
																												SO-EMC094							SO-EMC376	5233			6231
																												SO-EMC105	5704		2641				SO-EMC386
																												SO-EMC107							SO-AUMC039
																												SO-EMC165							SO-AUMC049
																												SO-EMC196							SO-AUMC054	2358			145
																												SO-EMC255							SO-AUMC068
																												SO-LUMC003							SO-AUMC078
																												SO-LUMC009							SO-EMC004
																												SO-LUMC017							SO-EMC017
																												SO-LUMC033							SO-EMC164	4665			731
																												SO-LUMC037	11490		7378				SO-EMC181
																												SO-UMCG001	2031		325				SO-EMC199	7334			4209
																												SO-UMCG008							SO-EMC267
																												SO-UMCG009							SO-EMC340
																												SO-UMCG010	2382		1956				SO-EMC346
																												SO-UMCG012							SO-EMC355
																												SO-UMCG014							SO-EMC359	3611			1279
																												SO-UMCG019							SO-UMCG055
																												SO-UMCG022	2568		1348				SO-EMC290
																												SO-UMCG026	2727		1717
																												SO-UMCG057							SO-EMC049
																												SO-EMC051							SO-EMC118
																												SO-EMC085	1756		232				SO-EMC124	7506			509
																												SO-EMC106	7201		3545				SO-EMC162
																												SO-EMC132							SO-EMC261	9611			9876
																												SO-EMC154	1194		639				SO-EMC277	2486			1222
																												SO-EMC168	1578		566				SO-EMC297	7232			4380
																												SO-EMC240							SO-EMC351
																												SO-LUMC029							SO-EMC352
																												SO-UMCG032							SO-AUMC042
																												SO-UMCG033							SO-AUMC059
																												SO-AUMC002							SO-EMC238
																												SO-EMC010							SO-AUMC079
																												SO-EMC012							SO-EMC293	3467			9944
																												SO-EMC023							SO-EMC330
																												SO-EMC111							SO-EMC377
																												SO-LUMC014							SO-EMC391
																												SO-LUMC025							SO-UMCG047
																												SO-UMCG034							SO-EMC033
																												SO-UMCG043	2125		1191				SO-EMC084
																												SO-EMC063							SO-EMC095	8366			733
																																			SO-EMC135
																																			SO-EMC192	3536			13637
																												SO-AUMC061							SO-EMC204
																												SO-AUMC070	2508			1637			SO-EMC262
																												SO-EMC112	4595			938			SO-EMC291
																												SO-EMC195							SO-EMC315	2750			13183
																												SO-EMC243							SO-EMC332	3156			3824
																												SO-EMC252							SO-EMC334
																												SO-EMC264							SO-EMC360
																												SO-EMC312							SO-EMC390
																												SO-EMC357							SO-EMC395
																												SO-EMC364	1859			2005			SO-EMC201
																												SO-EMC383
																												SO-EMC388							SO-EMC039	4927			2737
																												SO-UMCG052							SO-EMC097
																												SO-EMC028							SO-EMC121
																												SO-EMC046							SO-EMC298	2188			1212
																												SO-EMC077							SO-EMC372
																												SO-EMC299							SO-EMC381
																												SO-EMC345							SO-AUMC072
																												SO-EMC361							SO-EMC073	1944			876
																												SO-AUMC055							SO-EMC286	3745			4814
																												SO-AUMC083
																												SO-EMC070							SO-EMC069
																												SO-EMC096							SO-EMC251
																												SO-EMC281							SO-EMC370
																												SO-EMC326	2469			331			SO-EMC337	2453			190
																												SO-EMC348	5305			1887			SO-EMC002
																												SO-EMC354	8164			413			SO-AUMC060
																												SO-EMC379							SO-EMC147
																												SO-EMC384							SO-EMC232
																												SO-EMC394	1779			188			SO-UMCG063	9232			3225
																												SO-AUMC051
																												SO-AUMC063							SO-AUMC028	3734			1756
																												SO-EMC116							SO-EMC009
																												SO-EMC156							SO-EMC043
																												SO-EMC268							SO-EMC059
																												SO-EMC307							SO-EMC080
																												SO-EMC325							SO-EMC134
																												SO-EMC350							SO-LUMC018
																												SO-UMCG069	2246			295			SO-LUMC027
																												SO-EMC300							SO-UMCG027
																																			SO-UMCG039	2750			1069
																												SO-AUMC037							SO-EMC036
																												SO-AUMC076							SO-EMC058
																												SO-EMC005							SO-EMC083
																												SO-EMC029							SO-EMC119
																												SO-EMC035	8343			10518			SO-EMC145
																												SO-EMC050							SO-EMC146
																												SO-EMC075							SO-AUMC018	2560			871
																												SO-EMC086							SO-EMC260
																												SO-EMC148							SO-AUMC001
																												SO-EMC219							SO-AUMC025
																												SO-EMC229							SO-AUMC073
																												SO-EMC263	2688			1788			SO-EMC020	3369			3694
																												SO-EMC265							SO-EMC030	2330			2365
																												SO-EMC320							SO-EMC042	3302			1423
																												SO-EMC322	4884			5195			SO-EMC129
																												SO-EMC328							SO-EMC175
																												SO-EMC341	9833			3698			SO-EMC179
																												SO-EMC344							SO-EMC223
																												SO-EMC363							SO-EMC247	4780			9237
																												SO-EMC387							SO-EMC248	1445			583
																												SO-UMCG059							SO-EMC256
																												SO-EMC114							SO-LUMC015	4387			1443
																												SO-EMC331							SO-LUMC024
																												SO-EMC366							SO-LUMC031	6877			1469
																												SO-AUMC077	3377			4862			SO-LUMC035
																												SO-EMC003							SO-UMCG002
																												SO-EMC183							SO-UMCG011
																												SO-EMC215							SO-UMCG028
																												SO-EMC246							SO-UMCG038	5086			359
																												SO-EMC259
																												SO-EMC279							SO-AUMC014
																												SO-EMC304							SO-EMC006	2540			1969
																												SO-EMC311	5189			5852			SO-EMC027	15806			4155
																												SO-AUMC040							SO-EMC065
																												SO-EMC026							SO-EMC113
																												SO-EMC198							SO-EMC122	3701			1544
																												SO-EMC254	5582			3571			SO-EMC188
																												SO-EMC258							SO-EMC245
																												SO-EMC266	7325			1024			SO-LUMC036
																												SO-EMC271							SO-UMCG003
																												SO-EMC283	4657			6089			SO-UMCG024
																												SO-EMC296							SO-UMCG045	9232			9476
																												SO-EMC323	2797			3312			SO-AUMC007				602
																												SO-EMC339							SO-AUMC035
																												SO-EMC226							SO-EMC053
																												SO-UMCG061							SO-EMC115
																																			SO-EMC249
																												SO-EMC054	400			320			SO-LUMC006
																												SO-EMC282							SO-AUMC012
																												SO-AUMC046							SO-AUMC019	3911			3049
																												SO-AUMC053							SO-EMC131
																												SO-EMC041	1773			491			SO-EMC294
																												SO-AUMC044							SO-LUMC020	6851			15967
																																			SO-LUMC028
																												SO-EMC024							SO-UMCG013
																												SO-EMC061	1224			1063			SO-UMCG016
																												SO-EMC090							SO-UMCG044
																												SO-EMC110	4914			2174			SO-AUMC027
																												SO-EMC117							SO-EMC016
																												SO-EMC127	2924			1174			SO-EMC079	2633			2152
																												SO-EMC318							SO-EMC141
																												SO-EMC088	1853			353			SO-EMC150	1772			1168
																												SO-EMC231	3432			13764			SO-EMC152
																												SO-AUMC080							SO-EMC184
																												SO-EMC194							SO-LUMC005
																												SO-EMC253							SO-LUMC010
																												SO-EMC302							SO-LUMC038
																												SO-EMC319							SO-UMCG018	6430			850
																												SO-EMC301							SO-UMCG049
																																			SO-UMCG053
																												SO-AUMC013	2616			1405			SO-EMC062
																												SO-AUMC022
																												SO-EMC021
																												SO-EMC060							SO-EMC040	8795				568
																												SO-EMC064							SO-EMC047
																												SO-EMC102							SO-EMC087
																												SO-EMC220							SO-EMC123
																												SO-EMC224							SO-EMC178	5482				46
																												SO-EMC241	3649			264			SO-EMC205
																												SO-LUMC023	5546			1227			SO-EMC239
																												SO-LUMC032							SO-EMC310	1327				160
																												SO-UMCG004							SO-EMC313	1820				155
																												SO-EMC011							SO-EMC333
																												SO-LUMC008							SO-EMC393
																												SO-LUMC030							SO-EMC130
																												SO-UMCG036							SO-EMC189
																												SO-AUMC016							SO-EMC191
																												SO-AUMC024							SO-EMC143
																												SO-EMC068							SO-EMC303
																												SO-EMC099							SO-EMC368
																												SO-EMC108							SO-EMC376	2157				168
																												SO-EMC139	1319			1724			SO-EMC386
																												SO-EMC208							SO-AUMC039
																												SO-EMC236							SO-AUMC049
																												SO-EMC269	1784			611			SO-AUMC054	2807				10
																												SO-EMC285							SO-AUMC068
																												SO-LUMC007	27087			1383			SO-AUMC078
																												SO-LUMC012							SO-EMC004
																												SO-LUMC016							SO-EMC017
																												SO-LUMC019	4210			1236			SO-EMC164	3106				436
																												SO-UMCG006	5278			1473			SO-EMC181
																												SO-UMCG058							SO-EMC199	5640				606
																												SO-AUMC020	2513			698			SO-EMC267
																												SO-EMC100							SO-EMC340
																												SO-EMC103	2384			6004			SO-EMC346
																												SO-EMC140							SO-EMC355
																												SO-EMC167							SO-EMC359	1848				418
																												SO-EMC230	2299			1640			SO-UMCG055
																												SO-EMC396	3580			4644			SO-EMC290
																												SO-EMC008
																												SO-EMC013							SO-EMC049
																												SO-UMCG015							SO-EMC118
																												SO-UMCG035							SO-EMC124	4074				495
																																			SO-EMC162
																												SO-AUMC008							SO-EMC261	7069				597
																												SO-AUMC029							SO-EMC277	1694				78
																												SO-EMC014	15877			11273			SO-EMC297	5024				4743
																												SO-EMC015							SO-EMC351
																												SO-EMC019	4022			292			SO-EMC352
																												SO-EMC076							SO-AUMC042
																												SO-EMC094							SO-AUMC059
																												SO-EMC105	6849			4183			SO-EMC238
																												SO-EMC107							SO-AUMC079
																												SO-EMC165							SO-EMC293	3220				3181
																												SO-EMC196							SO-EMC330
																												SO-EMC255							SO-EMC377
																												SO-LUMC003							SO-EMC391
																												SO-LUMC009							SO-UMCG047
																												SO-LUMC017							SO-EMC033
																												SO-LUMC033							SO-EMC084
																												SO-LUMC037	14932			14166			SO-EMC095	4098				231
																												SO-UMCG001	3107			1585			SO-EMC135
																												SO-UMCG008							SO-EMC192	2505				316
																												SO-UMCG009							SO-EMC204
																												SO-UMCG010	2751			1866			SO-EMC262
																												SO-UMCG012							SO-EMC291
																												SO-UMCG014							SO-EMC315	1731				1508
																												SO-UMCG019							SO-EMC332	2308				103
																												SO-UMCG022	3626			1172			SO-EMC334
																												SO-UMCG026	3919			2808			SO-EMC360
																												SO-UMCG057							SO-EMC390
																												SO-EMC051							SO-EMC395
																												SO-EMC085	1819			1077			SO-EMC201
																												SO-EMC106	8031			1484
																												SO-EMC132							SO-EMC039	2337				263
																												SO-EMC154	1442			751			SO-EMC097
																												SO-EMC168	2508			492			SO-EMC121
																												SO-EMC240							SO-EMC298	1634				253
																												SO-LUMC029							SO-EMC372
																												SO-UMCG032							SO-EMC381
																												SO-UMCG033							SO-AUMC072
																												SO-AUMC002							SO-EMC073	1524				141
																												SO-EMC010							SO-EMC286	2410				636
																												SO-EMC012
																												SO-EMC023							SO-EMC069
																												SO-EMC111							SO-EMC251
																												SO-LUMC014							SO-EMC370
																												SO-LUMC025							SO-EMC337					113
																												SO-UMCG034							SO-EMC002
																												SO-UMCG043	2986			1562			SO-AUMC060
																												SO-EMC063							SO-EMC147
																																			SO-EMC232
																																			SO-UMCG063	2990				369
																												SO-AUMC061
																												SO-AUMC070	2877				30		SO-AUMC028	2446				195
																												SO-EMC112	3905				107		SO-EMC009
																												SO-EMC195							SO-EMC043
																												SO-EMC243							SO-EMC059
																												SO-EMC252							SO-EMC080
																												SO-EMC264							SO-EMC134
																												SO-EMC312							SO-LUMC018
																												SO-EMC357							SO-LUMC027
																												SO-EMC364	1273				303		SO-UMCG027
																												SO-EMC383							SO-UMCG039	1309				134
																												SO-EMC388							SO-EMC036
																												SO-UMCG052							SO-EMC058
																												SO-EMC028							SO-EMC083
																												SO-EMC046							SO-EMC119
																												SO-EMC077							SO-EMC145
																												SO-EMC299							SO-EMC146
																												SO-EMC345							SO-AUMC018	1324				91
																												SO-EMC361							SO-EMC260
																												SO-AUMC055							SO-AUMC001
																												SO-AUMC083							SO-AUMC025
																												SO-EMC070							SO-AUMC073
																												SO-EMC096							SO-EMC020	1739				352
																												SO-EMC281							SO-EMC030	1035				304
																												SO-EMC326	2865				97		SO-EMC042	2228				347
																												SO-EMC348	2963				198		SO-EMC129
																												SO-EMC354	4246				339		SO-EMC175
																												SO-EMC379							SO-EMC179
																												SO-EMC384							SO-EMC223
																												SO-EMC394	1269				150		SO-EMC247	1680				1113
																												SO-AUMC051							SO-EMC248	375				34
																												SO-AUMC063							SO-EMC256
																												SO-EMC116							SO-LUMC015	2152				219
																												SO-EMC156							SO-LUMC024
																												SO-EMC268							SO-LUMC031	2101				1125
																												SO-EMC307							SO-LUMC035
																												SO-EMC325							SO-UMCG002
																												SO-EMC350							SO-UMCG011
																												SO-UMCG069	1025				40		SO-UMCG028
																												SO-EMC300							SO-UMCG038	3433				100
																												SO-AUMC037							SO-AUMC014
																												SO-AUMC076							SO-EMC006	1873				283
																												SO-EMC005							SO-EMC027	8706				1400
																												SO-EMC029							SO-EMC065
																												SO-EMC035	3798				523		SO-EMC113
																												SO-EMC050							SO-EMC122	1980				280
																												SO-EMC075							SO-EMC188
																												SO-EMC086							SO-EMC245
																												SO-EMC148							SO-LUMC036
																												SO-EMC219							SO-UMCG003
																												SO-EMC229							SO-UMCG024
																												SO-EMC263	2206				100		SO-UMCG045	3201				1107
																												SO-EMC265							SO-AUMC007					59
																												SO-EMC320							SO-AUMC035
																												SO-EMC322	3397				320		SO-EMC053
																												SO-EMC328							SO-EMC115
																												SO-EMC341	7738				329		SO-EMC249
																												SO-EMC344							SO-LUMC006
																												SO-EMC363							SO-AUMC012
																												SO-EMC387							SO-AUMC019	2313				522
																												SO-UMCG059							SO-EMC131
																												SO-EMC114							SO-EMC294
																												SO-EMC331							SO-LUMC020	3552				933
																												SO-EMC366							SO-LUMC028
																												SO-AUMC077	3738				259		SO-UMCG013
																												SO-EMC003							SO-UMCG016
																												SO-EMC183							SO-UMCG044
																												SO-EMC215							SO-AUMC027
																												SO-EMC246							SO-EMC016
																												SO-EMC259							SO-EMC079	1688				63
																												SO-EMC279							SO-EMC141
																												SO-EMC304							SO-EMC150	1423				108
																												SO-EMC311	3024				466		SO-EMC152
																												SO-AUMC040							SO-EMC184
																												SO-EMC026							SO-LUMC005
																												SO-EMC198							SO-LUMC010
																												SO-EMC254	3864				249		SO-LUMC038
																												SO-EMC258							SO-UMCG018	2395				616
																												SO-EMC266	5791				31		SO-UMCG049
																												SO-EMC271							SO-UMCG053
																												SO-EMC283	3012				203		SO-EMC062
																												SO-EMC296
																												SO-EMC323	2490				287
																												SO-EMC339
																												SO-EMC226
																												SO-UMCG061
																												SO-EMC054	413				44
																												SO-EMC282
																												SO-AUMC046
																												SO-AUMC053
																												SO-EMC041	1883				37
																												SO-AUMC044
																												SO-EMC024
																												SO-EMC061	792				63
																												SO-EMC090
																												SO-EMC110	3652				126
																												SO-EMC117
																												SO-EMC127	2600				60
																												SO-EMC318
																												SO-EMC088	1839				47
																												SO-EMC231	2538				39
																												SO-AUMC080
																												SO-EMC194
																												SO-EMC253
																												SO-EMC302
																												SO-EMC319
																												SO-EMC301
																												SO-AUMC013	1454				115
																												SO-AUMC022
																												SO-EMC021
																												SO-EMC060
																												SO-EMC064
																												SO-EMC102
																												SO-EMC220
																												SO-EMC224
																												SO-EMC241	2777				25
																												SO-LUMC023	2892				297
																												SO-LUMC032
																												SO-UMCG004
																												SO-EMC011
																												SO-LUMC008
																												SO-LUMC030
																												SO-UMCG036
																												SO-AUMC016
																												SO-AUMC024
																												SO-EMC068
																												SO-EMC099
																												SO-EMC108
																												SO-EMC139	1061				114
																												SO-EMC208
																												SO-EMC236
																												SO-EMC269	956				35
																												SO-EMC285
																												SO-LUMC007	14171				217
																												SO-LUMC012
																												SO-LUMC016
																												SO-LUMC019	2263				64
																												SO-UMCG006	3076				220
																												SO-UMCG058
																												SO-AUMC020	2134				74
																												SO-EMC100
																												SO-EMC103	1613				181
																												SO-EMC140
																												SO-EMC167
																												SO-EMC230	1920				120
																												SO-EMC396	1640				183
																												SO-EMC008
																												SO-EMC013
																												SO-UMCG015
																												SO-UMCG035
																												SO-AUMC008
																												SO-AUMC029
																												SO-EMC014	12638				650
																												SO-EMC015
																												SO-EMC019	3348				64
																												SO-EMC076
																												SO-EMC094
																												SO-EMC105	3901				275
																												SO-EMC107
																												SO-EMC165
																												SO-EMC196
																												SO-EMC255
																												SO-LUMC003
																												SO-LUMC009
																												SO-LUMC017
																												SO-LUMC033
																												SO-LUMC037	8940				624
																												SO-UMCG001	2046				31
																												SO-UMCG008
																												SO-UMCG009
																												SO-UMCG010	1920				94
																												SO-UMCG012
																												SO-UMCG014
																												SO-UMCG019
																												SO-UMCG022	2073				61
																												SO-UMCG026	2296				209
																												SO-UMCG057
																												SO-EMC051
																												SO-EMC085	1577				32
																												SO-EMC106	7512				272
																												SO-EMC132
																												SO-EMC154	1144				33
																												SO-EMC168	2641				132
																												SO-EMC240
																												SO-LUMC029
																												SO-UMCG032
																												SO-UMCG033
																												SO-AUMC002
																												SO-EMC010
																												SO-EMC012
																												SO-EMC023
																												SO-EMC111
																												SO-LUMC014
																												SO-LUMC025
																												SO-UMCG034
																												SO-UMCG043	1568				101
																												SO-EMC063
[truncated: 9 more columns]

## Sheet: Supplementary Figure S5
Supplementary Figure S5a										Supplementary Figure S5b								Supplementary Figure S5c
Liaison	0D	7D	28D		IGRA	0D	7D	28D		Liaison	28D	3M		IGRA	28D	3M		Liaison	28D	3M		IGRA	28D	3M
SO-EMC028	10200	8740	7000		SO-EMC028	0.886	0.275			SO-EMC077	26400	34600		SO-EMC077	2.981	1.324		SO-EMC299	15100	11200		SO-EMC299	0.29	0.091
SO-EMC046	25000	16600	13800		SO-EMC046	1.78		1.988		SO-EMC299	15100	11200		SO-EMC299	0.29	0.091		SO-EMC345	9550	12700		SO-EMC345	0.524	0.083
SO-EMC070	9680	8120	15600		SO-EMC070	2.923	1.866			SO-EMC345	9550	12700		SO-EMC345	0.524	0.083		SO-EMC361	11400	15200		SO-EMC361	0.543	0.892
SO-EMC348	17400	9060	10500		SO-EMC348	0.233	2.266			SO-EMC331	11400	9940		SO-EMC331	1.37	0.499		SO-EMC114	11800	8960		SO-EMC114	1.842	0.279
SO-EMC384	10500	7940	8100		SO-EMC384	0.083		0.439		SO-UMCG036	1070	1180		SO-UMCG036	0.802	0.96		SO-EMC331	11400	9940		SO-EMC331	1.37	0.499
SO-EMC300	30300	27500			SO-EMC300	2.711	0.395			SO-AUMC059	10100	7300		SO-AUMC059	3.393	1.03		SO-EMC366	32100	31200		SO-EMC366	0.665	0.071
SO-EMC215	4540	6760	14600		SO-EMC215	0.461	3.123			SO-AUMC072	5100	5700		SO-AUMC072	1.518	0.77		SO-AUMC053	4640	5560		SO-AUMC053	1.031	0.643
SO-EMC246	7920	8560	8680		SO-EMC246			2.577		SO-EMC036	2240	5320		SO-EMC036	0.898			SO-EMC011	10100	6860		SO-EMC011	2.57	0.906
SO-EMC259	10400	5980	7360		SO-EMC259	0.657				SO-EMC058	9140	6340		SO-EMC058	5.6	5.359		SO-UMCG036	1070	1180		SO-UMCG036	0.802	0.96
SO-EMC304	24200	15000	14100		SO-EMC304	0.692		2.871		SO-AUMC035	22000	12200		SO-AUMC035	1.313	0.9		SO-LUMC008	1810	1800		SO-LUMC008	1.39	4.951
SO-EMC226	4240	7410	30600		SO-EMC226	1.34				SO-EMC053	5620	4140		SO-EMC053	1.995	0.878		SO-EMC130	53200	29400		SO-EMC130	0.069	0.068
SO-EMC041	2000	1770	3360		SO-EMC041		3.501	0.835		SO-EMC115	10500	7240		SO-EMC115	1.03	2.221		SO-AUMC042	10500	6360		SO-AUMC042	4.559	1.41
SO-EMC088	3760	3200	4960		SO-EMC088	3.772	5.254											SO-AUMC059	10100	7300		SO-AUMC059	3.393	1.03
SO-EMC301	13300		9550		SO-EMC301	2.502		4.224										SO-AUMC072	5100	5700		SO-AUMC072	1.518	0.77
SO-EMC108	15800	6940	8620		SO-EMC108	0.104	0.118	0.24										SO-EMC337	16600	8600		SO-EMC337	0.602	0.229
SO-EMC013	4090	4630	3230		SO-EMC013	3.031		3.356										SO-EMC119	14600	9780		SO-EMC119	1.508	1.435
SO-UMCG035	4280	4630			SO-UMCG035	1.391	0.883											SO-EMC146	7580			SO-EMC146	0.32
SO-EMC106	41000	37000	26400		SO-EMC106	0.134	4.805											SO-EMC036	2240	5320		SO-EMC036	0.898
SO-EMC132	7820	4760	5860		SO-EMC132	0.392		0.465										SO-EMC058	9140	6340		SO-EMC058	5.6	5.359
SO-EMC376	17300	14900			SO-EMC376	0.907												SO-EMC249	10800	1040		SO-EMC249	0.175	0.33
SO-EMC238	9520	11200	11300		SO-EMC238	0.279	0.964	0.278										SO-EMC115	10500	7240		SO-EMC115	1.03	2.221
SO-EMC083	15000	9920	9380		SO-EMC083	2.406	3.827	4.227
SO-EMC145	17300	14500	8920		SO-EMC145	0.995		0.34
SO-AUMC007	3520	1200	20200		SO-AUMC007	9.395	16.042

## Sheet: Supplementary Figure S6
Supplementary Figure S6a										Supplementary Figure S6b										Supplementary Figure S6c										Supplementary Figure S6d										Supplementary Figure S6e
	BL_F	7D_F	28D_F	3M_F	BL_M	7D_M	28D_M	3M_M			BL_F	7D_F	28D_F	3M_F	BL_M	7D_M	28D_M	3M_M			BL_F	7D_F	28D_F	3M_F	BL_M	7D_M	28D_M	3M_M			BL_F	7D_F	28D_F	3M_F	BL_M	7D_M	28D_M	3M_M			BL_F	7D_F	28D_F	3M_F	BL_M	7D_M	28D_M	3M_M
SO-EMC195	5580	12100	12600	8380						SO-EMC195										SO-EMC195	0.587	0.441	2.883	0.364						SO-EMC040	30000	23400	38600	24800						SO-EMC040	29817	14344	26449	20409
SO-EMC243	25200	32200	28000	33400						SO-EMC243										SO-EMC243	0.064	0.077	0.01	0.091						SO-EMC047	7460	20400	19000	9600						SO-EMC047
SO-AUMC061	11100	22300	21900	13700						SO-AUMC061										SO-AUMC061	0.928	3.268	3.875	0.695						SO-EMC205	7960	34800	27400	12400						SO-EMC205
SO-AUMC070	8720	17200	14400	13200						SO-AUMC070	8973	8345	6830	7864						SO-AUMC070	0.186	0.431	0.442	0.076						SO-EMC239	3980	11300	16800	16800						SO-EMC239
SO-EMC357	1670	9360	38000	26800						SO-EMC357										SO-EMC357	0.01	0.041	0.075	0.01						SO-EMC310	2260	10300	13200	4180						SO-EMC310	3181	10743	9437	4123
SO-UMCG052	1160	7620	4080	2420						SO-UMCG052										SO-UMCG052	0.08	0.781	0.403	0.453						SO-EMC313	248	11600	20400	6240						SO-EMC313	83	4956	6806	2436
SO-EMC112	8190	22800	21200	14900						SO-EMC112	7729	27691	30231	5028						SO-EMC112		3.951	0.863	0.39						SO-EMC333	248	14100	10600	7140						SO-EMC333
SO-EMC252	5040	12100	19700	13400						SO-EMC252										SO-EMC252	0.729	3.367	1.249	0.908						SO-EMC191	4800	10100	8140							SO-EMC191
SO-EMC264	4280	28200	22800	14100						SO-EMC264										SO-EMC264	0.535	1.861	0.988							SO-EMC130		23600	53200							SO-EMC130
SO-EMC312	11300	35200	34200	30200						SO-EMC312										SO-EMC312	1.022	1.601	0.904	0.232						SO-EMC143	762	3980	6340	4220						SO-EMC143
SO-EMC028	3000	12300	10200							SO-EMC028										SO-EMC028	0.576	0.916	0.886							SO-EMC303	4620	9960	19900	8960						SO-EMC303
SO-EMC046	5610	21200	25000							SO-EMC046										SO-EMC046	0.307	2.104	1.78							SO-EMC376	9120	22000		17300						SO-EMC376	6640	24470		37807
SO-EMC299	7880	13400	15100							SO-EMC299										SO-EMC299	0.185	0.381	0.29							SO-EMC386	1940	26200	23800	8080						SO-EMC386
SO-EMC345	1230	10500	9550							SO-EMC345										SO-EMC345	0.187	0.874	0.524							SO-AUMC068	814	7100	7880	3440						SO-AUMC068
SO-EMC361	1920	8780	11400							SO-EMC361										SO-EMC361	0.152	2.504	0.543							SO-AUMC078	6480	19200	13700	9040						SO-AUMC078
SO-AUMC055	1510	7210	5410	1790						SO-AUMC055										SO-AUMC055	0.86	1.894	1.85	0.799						SO-EMC017	6900	17300	22200	9400						SO-EMC017
SO-EMC070	2010	12200	10600	9680						SO-EMC070										SO-EMC070	1.26	9.634	2.535	2.923						SO-EMC164	6860	24200	18300	12800						SO-EMC164	3282	9783	12492	18905
SO-AUMC083	876	2660	1900	1840						SO-AUMC083										SO-AUMC083	2.53	3.448	4.126	1.682						SO-EMC181	1140	4920	3860	2340						SO-EMC181
SO-EMC096	16600	26600	27900	23600						SO-EMC096										SO-EMC096	0.135	2.791	2.101	0.706						SO-EMC199	11600	25000	23400	11900						SO-EMC199	6152	27156	20247	21261
SO-EMC326	1050	7780	9010	8480						SO-EMC326	1224	3199	4134	3278						SO-EMC326	0.109	3.225	0.123	0.251						SO-EMC267	18900	41200	27800	20000						SO-EMC267
SO-EMC348	4960	24800	30200	17400						SO-EMC348	4804	30196	34302	7222						SO-EMC348	0.293	0.949	0.517	0.233						SO-AUMC049	8240	8920	13400	10300						SO-AUMC049
SO-EMC379	2480	11500	12100	4640						SO-EMC379										SO-EMC379	1.156	0.702	1.329	0.098						SO-AUMC054	134	1020	7540	3560						SO-AUMC054	71	626	3785	1467
SO-AUMC051	689	9920	4480	2640						SO-AUMC051										SO-AUMC051	1.022	4.329	1.309	1.975						SO-EMC004	5580	22600	32600							SO-EMC004
SO-AUMC063	1160	4050	14600	5800						SO-AUMC063										SO-AUMC063	0.241	0.844	0.898	0.603						SO-EMC340	9940	21800	28600	15300						SO-EMC340
SO-EMC268	1570	3370	2660	1930						SO-EMC268										SO-EMC268	1.688	1.884	1.307							SO-EMC359	1250	7620	16700	5860						SO-EMC359	1546	8416	10620	4570
SO-EMC156	16000	31600	32900							SO-EMC156	11444	21447	25677							SO-EMC156	0.526	0.481	1.23							SO-EMC087					5520	17300	21000	13100		SO-EMC087
SO-EMC307	1160	7100	7100	4920						SO-EMC307										SO-EMC307	1.579	3.217	2.457	0.665						SO-EMC123					2720			6020		SO-EMC123
SO-EMC325	4330	10000	9790	5780						SO-EMC325										SO-EMC325	0.439	1.571	1.137	0.186						SO-EMC178					12400	28400	31400	15700		SO-EMC178					6150	7879	9015	4859
SO-EMC350	1010	7140								SO-EMC350										SO-EMC350	0.731	0.82								SO-EMC393					1370	13000	21000	9800		SO-EMC393
SO-UMCG069	165	3670	1770	906						SO-UMCG069	426	3993	8984	1641						SO-UMCG069	0.249	1.608	1.544	1.064						SO-EMC189					14200	17700	34800			SO-EMC189
SO-EMC300	1430	30300								SO-EMC300										SO-EMC300	0.529	2.711	1.011	0.382						SO-EMC368					738	9660	13700	5680		SO-EMC368
SO-EMC364					1950	2800	5040	3780		SO-EMC364					2148	3851	4109	6001		SO-EMC364					0.25	2.585	1.105	0.081		SO-AUMC039					1300	6700	5540	2740		SO-AUMC039
SO-EMC383					8070	14200	17200	15100		SO-EMC383										SO-EMC383					0.734	1.932	0.488	0.154		SO-EMC346					364	5640		4780		SO-EMC346
SO-EMC388					11300	26400	24800	17800		SO-EMC388										SO-EMC388					0.11	0.752	0.577	0.038		SO-EMC355					990	2200	2300	1040		SO-EMC355
SO-EMC077					8430	34700	26400			SO-EMC077										SO-EMC077					1.439		2.981	1.324		SO-UMCG055					1260	5760	13400	3060		SO-UMCG055
SO-EMC394					4940	16100	13700	7000		SO-EMC394					2510	7201	3038	2263		SO-EMC394					0.196	0.693	0.826	0.066		SO-EMC290					2360	6180				SO-EMC290
SO-EMC354					6960	19200	26800	17200		SO-EMC354					3685	18285	10357	14548		SO-EMC354					0.302	0.918	1.308	0.314
SO-EMC281					13700	24700	27700	28800		SO-EMC281										SO-EMC281					1.626	2.004	1.423	0.825		SO-EMC049	2300	22000		8000						SO-EMC049
SO-EMC384					2620	17200	23000	10500		SO-EMC384										SO-EMC384					0.052	0.11	0.272	0.083		SO-EMC118	21600		45600	39200						SO-EMC118
SO-EMC116					2830	12700	11300			SO-EMC116										SO-EMC116					1.574	2.502	1.864			SO-EMC124	15800	32200	25000	14100						SO-EMC124	5537	13155	9534	9906
																														SO-EMC162	12500	21200	20600	13100						SO-EMC162
SO-AUMC037	36000	46600	60900	35000						SO-AUMC037										SO-AUMC037	0.87	0.878	1.78	0.643						SO-EMC277	1230	32600	18100	4320						SO-EMC277	795	13696	13622	3504
SO-AUMC076	16700	23900	25200	21000						SO-AUMC076										SO-AUMC076	0.629	0.743	0.73	0.259						SO-EMC297	15600	39600	30200	25800						SO-EMC297	10751	23260	15804	11250
SO-EMC005	4120	18200	16000	10100						SO-EMC005										SO-EMC005	0.141	0.245	0.861	0.602						SO-EMC352	22200	41400		26000						SO-EMC352
SO-EMC050	7800	13300	28500	37800						SO-EMC050										SO-EMC050	0.01	1.063	0.482	0.102						SO-AUMC042	2860	8320	10500							SO-AUMC042
SO-EMC148	8210	14800	17800	14700						SO-EMC148										SO-EMC148	0.525	2.556	1.201	0.711						SO-AUMC059	1360	11600	10100							SO-AUMC059
SO-EMC263	2730	18400	15600	12600						SO-EMC263	9804	25444	25138	10249						SO-EMC263	1.618	4.966	5.904	2.459						SO-EMC238	498	9220	9520							SO-EMC238
SO-EMC029	9070	29300	65100	46400						SO-EMC029										SO-EMC029	0.01	0.149	0.13							SO-AUMC079	3060	8900		13800						SO-AUMC079
SO-EMC035	14100	35400	30600	26600						SO-EMC035	29046	82964	43833	23198						SO-EMC035	1.62	4.491	4.15	0.597						SO-EMC330	242	16900	12200	4520						SO-EMC330
SO-EMC075	23600	30600	26600	30400						SO-EMC075										SO-EMC075	0.013			0.167						SO-UMCG047	3300	13200	41400	6700						SO-UMCG047
SO-EMC086	51500	69400	56600	47000						SO-EMC086										SO-EMC086	1.101	4.684	3.3	0.81						SO-EMC033	9360	39600	23200	21000						SO-EMC033
SO-EMC322	14600	33900	35100	38000						SO-EMC322	26069	40167	26554	21921						SO-EMC322		6.815	4.11	1.206						SO-EMC135	15100	35600	34000	14100						SO-EMC135
SO-EMC328	16300	31000	33500	36800						SO-EMC328										SO-EMC328	3.295	5.318	2.074	0.836						SO-EMC192	1300	22400	29800	8780						SO-EMC192	1508	6054	20077	5081
SO-EMC344	34100	30100	36400	18500						SO-EMC344										SO-EMC344		0.029	0.01							SO-EMC204	2840	24200	33400	27000						SO-EMC204
SO-EMC229	11800	30500	30300	19000						SO-EMC229										SO-EMC229	0.209	0.764	0.423	0.082						SO-EMC360	3680	23800	31800	11700						SO-EMC360
SO-EMC265	7720	36900	59300	35800						SO-EMC265										SO-EMC265	0.575	1.111	0.448	0.372						SO-EMC390	5240	27200	32400							SO-EMC390
SO-EMC341	3620	9660	39800	29800						SO-EMC341	3216	7688	12949	10286						SO-EMC341	0.048	0.204	0.01	0.052						SO-EMC262	94400	92800	156000	77200						SO-EMC262
SO-EMC363	10800	32800	21400	17500						SO-EMC363										SO-EMC363	0.318	0.827	1.654							SO-EMC334	27000	36600	33200	13100						SO-EMC334
SO-UMCG059	1010	2980	6730	3480						SO-UMCG059										SO-UMCG059	0.738	2.567	2.026	3.741						SO-EMC395	3220	20600	20600	7020						SO-EMC395
SO-EMC331	2150	10300	11400							SO-EMC331										SO-EMC331	1.281	1.31	1.37							SO-EMC201	10700	14900								SO-EMC201
SO-EMC114	2670	20000	11800							SO-EMC114	4233	26616	12019							SO-EMC114	0.122	0.401	1.842							SO-EMC261					10600	23600		18900		SO-EMC261					7542	16717		38523
SO-EMC366	17500	21500	32100							SO-EMC366	9168	24498	37974							SO-EMC366	0.108	1.154	0.665							SO-EMC351					11900	40200	39600	18800		SO-EMC351
SO-AUMC077	5430	26700		8780						SO-AUMC077	4835	33741		7980						SO-AUMC077	1.754	11.143		4.737						SO-EMC293					4960	18100		9420		SO-EMC293					5997	9631		6342
SO-EMC003	6880	12600	15200	10300						SO-EMC003										SO-EMC003	0.01	0.01	0.01	0.045						SO-EMC377					1790		9080	2260		SO-EMC377
SO-EMC279	474	4920	13200	15600						SO-EMC279										SO-EMC279	0.402	2.586	0.964	0.555						SO-EMC391					6640		24200	12400		SO-EMC391
SO-EMC183	1370	12300	11300	7260						SO-EMC183										SO-EMC183	0.056	0.477	0.227	0.215						SO-EMC084					3140	12600		22800		SO-EMC084
SO-EMC215	2660	3200	5210	4540						SO-EMC215										SO-EMC215	1.058	1.333	0.624	0.461						SO-EMC095					3380	30800	35200	15600		SO-EMC095					1441	8492	13282	10189
SO-EMC246	3830	9920	10600	7920						SO-EMC246										SO-EMC246										SO-EMC291					5200	29600	33400			SO-EMC291
SO-EMC259	1540	13800	16100	10400						SO-EMC259										SO-EMC259	0.456	0.633	3.633	0.657						SO-EMC315					3840	5440	8460	7000		SO-EMC315					4552	4743	15895	5955
SO-EMC304	5900	26000	27600	24200						SO-EMC304										SO-EMC304	1.024	2.88	2.284	0.692						SO-EMC332					1190	21600	36600	17300		SO-EMC332					533	10363	18106	11771
SO-EMC311	8830	16600	19500	17900						SO-EMC311	12565	26075	29952	29739						SO-EMC311	0.226	0.57	0.297	0.131
SO-AUMC040	2020	17000	16200	9540						SO-AUMC040										SO-AUMC040	0.604	1.308	1.512	0.616						SO-EMC039	1180	10100	10400	4700						SO-EMC039	1049	4994	6265	2744
SO-EMC254	7470	15200	18700	11600						SO-EMC254	11179	19778	20355	7860						SO-EMC254	0.042	0.061		0.01						SO-EMC097	2200	8920	11300	4320						SO-EMC097
SO-EMC198	1970	21600	10400	6240						SO-EMC198										SO-EMC198	0.036	0.151	0.348	0.088						SO-EMC121	712	2820	3260	1660						SO-EMC121
SO-EMC258	874	10300	20800	9300						SO-EMC258										SO-EMC258	0.176	0.887	0.444	0.25						SO-EMC298	3380	8180	10100	6480						SO-EMC298	2249	5508	5877	4510
SO-EMC271	16000	32400	36800	26400						SO-EMC271										SO-EMC271	0.313	3.663	1.835							SO-EMC372	1490	8760	7920	6240						SO-EMC372
SO-EMC283	801	17400	29700	30400						SO-EMC283	1491	23291	39684	14085						SO-EMC283		0.605		0.159						SO-EMC381	1260	3040		2160						SO-EMC381
SO-EMC323	8750	16700	21800	20600						SO-EMC323	17197	12046	27533	21533						SO-EMC323	0.45	1.04	0.941	0.096						SO-AUMC072	378	5000	5100							SO-AUMC072
SO-EMC339	46000	48800	71200	54600						SO-EMC339										SO-EMC339	0.568	4.477	1.129	0.125						SO-EMC073	952	8540	7300	3600						SO-EMC073	872	6616	5785	4439
SO-EMC226	689	4240								SO-EMC226										SO-EMC226	0.105	1.34								SO-EMC286	3880	13300	10100	6300						SO-EMC286	6982	6864	6421	5889
SO-UMCG061	154	3050								SO-UMCG061										SO-UMCG061	0.089	0.696
SO-EMC320					8800	13400	12700	9280		SO-EMC320										SO-EMC320					0.327	0.808	0.486	0.097		SO-EMC069	2160	31600	25800	16600						SO-EMC069
SO-EMC387					34400	38200	74800	59200		SO-EMC387										SO-EMC387						1.338	1.153	0.335		SO-EMC251	988	8360	19000	13300						SO-EMC251
SO-EMC219					9980	15600	17500	12400		SO-EMC219										SO-EMC219					0.624	0.903		0.096		SO-EMC337	6400	18800	16600							SO-EMC337	2867	4816	11193
SO-EMC026					29200		39000	40800		SO-EMC026										SO-EMC026					0.17		0.425	0.102		SO-EMC002	5320	29600	43600	26000						SO-EMC002
SO-EMC266					1600	10000	32600	24200		SO-EMC266						12028	15802	6482		SO-EMC266					0.148	1.668	0.489	0.116		SO-AUMC060	1660	4140	2720	674						SO-AUMC060
SO-EMC296					8040	24300	24300	17100		SO-EMC296										SO-EMC296					0.027	1.696	1.001	0.264		SO-EMC147	9080	27200	67800	40800						SO-EMC147
																														SO-EMC232	202	3000	1970	606						SO-EMC232
SO-EMC054	1890	2370	1920	1590						SO-EMC054	4162	10578	3180	3157						SO-EMC054	1.487	1.535	2.914	0.946						SO-UMCG063	2300	8200	21600	4180						SO-UMCG063	12909	20866	17173	9484
SO-AUMC046	1930	7150	6300							SO-AUMC046	4627	3702	4121							SO-AUMC046	10.441	8.695	17.191							SO-EMC370					4180	8940	7120	6000		SO-EMC370
SO-AUMC044	1530	8300	9000	5520						SO-AUMC044										SO-AUMC044	1.882	2.602	1.847	1.374
SO-EMC282					1770	4730	10600	5860		SO-EMC282										SO-EMC282					0.559		0.783	0.243		SO-AUMC028	1090	12500	8500	3180						SO-AUMC028	1625	13697	9007	3729
SO-AUMC053					1590	4830	4640			SO-AUMC053										SO-AUMC053					0.302	1.393	1.031			SO-EMC043	4800	18400	21000							SO-EMC043
SO-EMC041					2000	7130	4860	2000		SO-EMC041					2672	9672	6498	1184		SO-EMC041					0.268	3.482	0.478			SO-EMC059	382	3300	3040	1790						SO-EMC059
																														SO-EMC080	3400	10200	13700	4900						SO-EMC080
SO-EMC061	1480	3500	3040	2180						SO-EMC061	2286	10739	10983	1842						SO-EMC061	0.363	1.662	3.851	0.362						SO-LUMC018	3020	10400	10100	2560						SO-LUMC018
SO-EMC110	4360	9490	10900	9860						SO-EMC110	13085	18971	22228	9648						SO-EMC110	0.051	0.945	1.035	1.622						SO-UMCG027	2460	6080	11800	4660						SO-UMCG027
SO-EMC117	1940	5670	5810	3900						SO-EMC117										SO-EMC117	0.862	2.045	1.415	0.388						SO-UMCG039	1000	4000	4860	566						SO-UMCG039	3520	5569	5984	2610
SO-EMC127	2060	6620		3800						SO-EMC127	2369	3696		5298						SO-EMC127	2.64	4.782		1.725						SO-EMC058	3580	6300	9140							SO-EMC058
SO-EMC024	1670	8450	7350	4140						SO-EMC024										SO-EMC024	0.645	0.771	1.177	0.302						SO-EMC145	3420	13800	17300							SO-EMC145
SO-EMC090	2470	9830	26500	21400						SO-EMC090										SO-EMC090	2.035	2.074	1.76	0.495						SO-EMC146	1100	8460	7580							SO-EMC146
SO-EMC318	1930	4390	4540	3640						SO-EMC318										SO-EMC318	0.572	0.826	1.173	0.085						SO-AUMC018	688	5720	6100	1740						SO-AUMC018	831	4155	3556	2374
SO-EMC088	1420	4710	4630	3760						SO-EMC088	1635	6196	5404	3161						SO-EMC088	2.584	7.198	4.923	3.772						SO-EMC260	3920	10000	9040	3560						SO-EMC260
SO-EMC231	2150	10400	12200	8560						SO-EMC231	5782	16373	31381	7151						SO-EMC231	0.01	0.685	0.38	0.076						SO-AUMC001	1250	4380		4520						SO-AUMC001
SO-EMC302	6470	6430	9090	6120						SO-EMC302										SO-EMC302	0.079	0.479	0.418	0.178						SO-EMC030	3100	10900		5680						SO-EMC030	3128	6532		2548
SO-EMC194	4760	28900	28200	15200						SO-EMC194										SO-EMC194	0.261	0.695	1.37	0.626						SO-EMC175	4840	18100	9300	4680						SO-EMC175
SO-EMC253	2360	7680	23300	22800						SO-EMC253										SO-EMC253		0.07	0.113	0.035						SO-EMC223	616	2760		1780						SO-EMC223
SO-EMC319	1640	9510	5430	4000						SO-EMC319										SO-EMC319	0.291	0.41	0.733	0.028						SO-EMC247	4300	22400	20200	11000						SO-EMC247	3547	14836	13959	15245
SO-EMC301	1760	13300								SO-EMC301										SO-EMC301	1.684	2.502								SO-EMC256	1240	8700	5620	2540						SO-EMC256
SO-AUMC080					2740	8890	14900	11400		SO-AUMC080										SO-AUMC080					3.092	6.937	10.018	4.55		SO-LUMC015	1290	6680	8920	1970						SO-LUMC015	2366	5134	7390	5548
																														SO-AUMC073	4520	5540	6880							SO-AUMC073
SO-UMCG004	387	3350	3220	1430						SO-UMCG004										SO-UMCG004	0.017	0.202	0.172	0.021						SO-LUMC031	1080	9840	12200	2720						SO-LUMC031	5363	16207	12563	7578
SO-AUMC013	2590	8740	5120	4540						SO-AUMC013	4410	5757	7437	4346						SO-AUMC013	4.159	3.467	8.251	8.416						SO-EMC020	6240	12900	12200	6240						SO-EMC020	5496	7610	9903	5447
SO-EMC060	1290	5010	4890	2540						SO-EMC060										SO-EMC060	0.194	2.011	1.07	0.205						SO-EMC248	1610	6960	5600	2200						SO-EMC248	3756	5051	14625	2762
SO-EMC064	10000	31500	23300	16500						SO-EMC064										SO-EMC064	0.581	2.079	2.032	0.343						SO-LUMC035	6900	10700	26200	7540						SO-LUMC035
SO-EMC102	6630	10400	10500	9580						SO-EMC102										SO-EMC102	0.074	0.244	0.169	0.028						SO-EMC009					4720	9640	20200	12900		SO-EMC009
SO-EMC220	6760		12400	7140						SO-EMC220										SO-EMC220	0.539		2.721	0.954						SO-EMC134					1140	3060	2500	1220		SO-EMC134
SO-EMC224	2000	13000	5850	1840						SO-EMC224										SO-EMC224	0.478	1.003	0.489	0.13						SO-LUMC027					802	1220	2100	620		SO-LUMC027
SO-LUMC032	2110	4300	2380	1860						SO-LUMC032										SO-LUMC032	0.643	1.077	1.547	1.431						SO-EMC036					301	3940	2240			SO-EMC036					206	1508	1568
SO-EMC011	1800	5800	10100							SO-EMC011										SO-EMC011	0.233	1.216	2.57							SO-EMC083					3240	19800	15000			SO-EMC083
SO-AUMC016	2080	3870	3250	2600						SO-AUMC016										SO-AUMC016	1.557	2.384	3.505	1.692						SO-EMC119					3620	11300	14600			SO-EMC119
SO-AUMC024	794		4950	3360						SO-AUMC024										SO-AUMC024	0.602		7.776	4.761						SO-AUMC025					2120		11200	5920		SO-AUMC025
SO-EMC099	1470	9600	7800	3340						SO-EMC099										SO-EMC099	0.933	1.989	2.424							SO-EMC129					1770	4260	7020	4840		SO-EMC129
SO-EMC139	2830	7290	7410	4140						SO-EMC139	9616	7196	9673	5367						SO-EMC139	0.258	1.275	0.47							SO-EMC179					1400	5080	3480			SO-EMC179
SO-EMC068	3460	6450	7250	4460						SO-EMC068										SO-EMC068	2.484	2.129	1.894	0.335						SO-LUMC024					7400	37800	29200	11100		SO-LUMC024
SO-EMC208	2590	7640	6590	3780						SO-EMC208										SO-EMC208	0.487	1.756	1.409	0.389						SO-EMC042					1350	8040	12900	2960		SO-EMC042					1803	5431	10489	4103
SO-LUMC012	378	6260	2390	910						SO-LUMC012										SO-LUMC012	0.245	0.947	0.686	0.628						SO-UMCG002					8360	22200	26600	14200		SO-UMCG002
SO-EMC269	1240	5900	6080	3680						SO-EMC269	2248	18004	36321	3263						SO-EMC269		0.755	0.211	0.356						SO-UMCG011					2240	3680	15300	5460		SO-UMCG011
SO-EMC285	3310	8370	6530	5320						SO-EMC285										SO-EMC285	0.146	0.309	0.257	0.047						SO-UMCG038					167	5640	13700	2720		SO-UMCG038					305	5834	17779	2328
SO-LUMC016	2270	6600	2880	2120						SO-LUMC016										SO-LUMC016	0.61	5.649	2.284	1.705						SO-UMCG028					552	2940	4500	960		SO-UMCG028
SO-LUMC019	1900	4440	3600	3400						SO-LUMC019	6973	6487	10588	5313						SO-LUMC019	0.143	2.136	0.954	0.403
SO-AUMC020	2590	9900		3400						SO-AUMC020	2239	4903		4498						SO-AUMC020	0.75	1.077		0.653						SO-EMC006	1780	14600	10200	3200						SO-EMC006	1947	13537	6586	3156
SO-EMC103	4300		10100	6500						SO-EMC103	15666		22873	10867						SO-EMC103	0.756		0.982	0.309						SO-EMC027	6160	19600	27800	25400						SO-EMC027	7731	10504	53025	18532
SO-EMC167	28800	38900	32900	26400						SO-EMC167										SO-EMC167	0.217	1.742	0.119	0.452						SO-EMC113	1250	5180	6160	3460						SO-EMC113
SO-EMC100	652	9380	4600	1830						SO-EMC100										SO-EMC100	0.073	0.722	0.303	0.036						SO-EMC188	2220	15200	13200							SO-EMC188
SO-EMC140	1690	15900	13000	4080						SO-EMC140										SO-EMC140	0.01	0.539	0.098	0.084						SO-EMC245	13600	28400	31800	19800						SO-EMC245
SO-EMC396	9550	23800	17600	8440						SO-EMC396		36830	13222	9950						SO-EMC396		1.131	0.338	0.197						SO-UMCG003	1440	2580	8820	1330						SO-UMCG003
SO-EMC013	1950	4090								SO-EMC013										SO-EMC013	0.032	3.031								SO-UMCG024	1650	4980	10700	1490						SO-UMCG024
SO-UMCG015	164	2450								SO-UMCG015										SO-UMCG015	0.179	2.323								SO-UMCG045	3020	5620	20800	8300						SO-UMCG045	36296	13350	20340	13745
SO-UMCG035	1110	4280								SO-UMCG035										SO-UMCG035	0.282	1.391								SO-AUMC007	294		3520							SO-AUMC007	980	7215	11677
SO-AUMC022					2930	7070	3550	5160		SO-AUMC022										SO-AUMC022					2.688	4.842	4.947	2.541		SO-AUMC035	6880	25600	22000							SO-AUMC035
SO-EMC021					5670	8670	8050	5120		SO-EMC021										SO-EMC021					0.469	0.627	0.548	0.07		SO-EMC053	1450	10200	5620							SO-EMC053	1531	5158	4892
SO-EMC241					143	1750	1090	726		SO-EMC241					739	2889	2661	2372		SO-EMC241					3.76	10.368		3.966		SO-EMC115	4620	13100	10500							SO-EMC115	5424	7190	7364
SO-LUMC023					3880	7260	5620	4160		SO-LUMC023					6899	4676	10560	10393		SO-LUMC023					0.567	2.506	1.239	1.927		SO-EMC249	242	18300	10800							SO-EMC249	1704	8674	5253
SO-UMCG036					231	1960	1070			SO-UMCG036										SO-UMCG036					0.478	1.357	0.802			SO-LUMC006	304	2860	4280							SO-LUMC006
SO-LUMC008					461	2440	1810			SO-LUMC008										SO-LUMC008					0.472	1.763	1.39			SO-AUMC019	1440	13300	8320	6000						SO-AUMC019	4712	23237	11389	5663
SO-LUMC030					1590	5180	6050			SO-LUMC030										SO-LUMC030					1.703	4.207	4.205			SO-EMC131	572	12000	21400	15800						SO-EMC131
SO-EMC108					11100	28300	21100	15800		SO-EMC108										SO-EMC108					0.345	0.3	0.202	0.104		SO-EMC294	1380	1760	3280	1490						SO-EMC294
SO-EMC236					1530	4170	3510	1240		SO-EMC236										SO-EMC236					0.12	0.273	0.299	0.102		SO-UMCG013	372	2940	6780	1190						SO-UMCG013
SO-LUMC007					3030	15200	10600	5980		SO-LUMC007					5808	10422	10885	9612		SO-LUMC007					0.135		4.514	1.16		SO-AUMC012	1810	12500	9520	7580						SO-AUMC012
SO-UMCG006					421	4570	5390	2760		SO-UMCG006					1115	5934	11146	11140		SO-UMCG006					0.058	0.693	0.22	0.01		SO-UMCG044	548	18400	24800	2720						SO-UMCG044
SO-UMCG058					912	1690	1500	2380		SO-UMCG058										SO-UMCG058					0.094	0.41	0.162	0.317		SO-UMCG016	980	6220	18000	2920						SO-UMCG016
SO-EMC230					1860	4620	5750	3460		SO-EMC230					3310	6624	8732	2084		SO-EMC230					0.454	0.868	0.705	0.613		SO-EMC016	3700	9260	13700	11500						SO-EMC016
SO-EMC008					1350	8900				SO-EMC008					2067	7954				SO-EMC008					0.031	0.773				SO-EMC079	5820	16200	13900	5760						SO-EMC079	6011	10105	9910	3354
																														SO-EMC150	2360	7260	6860	3840						SO-EMC150	2493	4483	4661	3801
SO-AUMC008	722	8000	3960	1950						SO-AUMC008										SO-AUMC008	0.182	1.885	1.692	0.311						SO-EMC184	616	5420	4040	1350						SO-EMC184
SO-AUMC029	1210	15500	9160	4300						SO-AUMC029										SO-AUMC029	0.05	2.152	1.343	0.454						SO-LUMC038	120	3440	2360	300						SO-LUMC038
SO-EMC014	9950	24900	33000	22000						SO-EMC014	31549	58001	71597	16872						SO-EMC014	1.077	2.16	1.279	0.481						SO-UMCG018	694	1590	10600	3440						SO-UMCG018	2669	4795	6560	6796
SO-EMC015	4160		11800	7300						SO-EMC015										SO-EMC015	0.183		0.493	0.459						SO-LUMC005	2720	13200	20200	9020						SO-LUMC005
SO-EMC105	5440	14100	12900	8820						SO-EMC105	11085	28469	33815	11923						SO-EMC105	0.015	0.409	0.492	0.152						SO-LUMC010	4200	21400	27000	4260						SO-LUMC010
SO-EMC107	1330	19400	6950	2540						SO-EMC107										SO-EMC107	0.142	0.846	0.388	0.142						SO-AUMC014					508	16800	20000	6880		SO-AUMC014
SO-EMC165	4880	11200	14400	9120						SO-EMC165										SO-EMC165	0.546	2.903	2.588	1.363						SO-EMC065					9760	14900	15000	8320		SO-EMC065
SO-EMC255	3550	15900	15100	8420						SO-EMC255										SO-EMC255	0.262	3.533	1.542	0.638						SO-EMC122					2840	10000	8940	6880		SO-EMC122					3150	6247	7705	5677
SO-LUMC017	1430	26400	8460	5960						SO-LUMC017										SO-LUMC017	0.635	1.37	1.975	1.717						SO-LUMC036					782	5200	9440	2700		SO-LUMC036
SO-LUMC037	9980	29500	18300	14400						SO-LUMC037	21077	65555	53361	29952						SO-LUMC037	0.754	1.202	1.455	0.749						SO-LUMC020					742	15800	29400	6940		SO-LUMC020					1562	29469	26890	8601
SO-UMCG022	262	5880	4350	1960						SO-UMCG022	624	8743	7872	4177						SO-UMCG022	0.046	0.775	0.396	0.172						SO-EMC141					204	1120	1640	672		SO-EMC141
SO-LUMC009	335	2430	1660							SO-LUMC009	684	9294	2429							SO-LUMC009	0.355	1.177	0.796							SO-AUMC027					6440	26600	23200	8680		SO-AUMC027
SO-LUMC033	1980	15000	8390	3080						SO-LUMC033										SO-LUMC033	0.69	1.952	1.617	1.199						SO-EMC152					2400	22400	28800	16200		SO-EMC152
SO-UMCG014	324	3200		3460						SO-UMCG014										SO-UMCG014	0.137	1.056		0.118						SO-UMCG049					828	5220	11800	2940		SO-UMCG049
SO-UMCG019	13100	17700	30000	18800						SO-UMCG019										SO-UMCG019	0.96	2.382	2.24	1.198						SO-UMCG053					1660	5260	13700	2240		SO-UMCG053
SO-UMCG026	376	3060	4640	3580						SO-UMCG026	1703	9566	6619	4546						SO-UMCG026	0.01	0.474	0.081	0.048						SO-EMC062					588	8920				SO-EMC062
SO-EMC085	1540	9130	8310	4520						SO-EMC085	1990	15106	12523	4013						SO-EMC085	0.147	3.265	1.78	0.162
SO-EMC132	2070	9480	10100	7820						SO-EMC132										SO-EMC132	0.129	2.365	0.333	0.392
SO-EMC168	789	8210	7660	4820						SO-EMC168	1731	6421	20178	3622						SO-EMC168	0.192	0.937	1.008	0.796
SO-EMC106	4070	16700	34100	41000						SO-EMC106	10713	28281	77482	23295						SO-EMC106	0.217	1.36	1.185	0.134
SO-EMC154	1040	1680	3010	2900						SO-EMC154	1549	2082	5521	2807						SO-EMC154	0.128	0.538	0.246	0.131
SO-UMCG032	1010	2700	5250	3300						SO-UMCG032										SO-UMCG032	0.477	2.345	1.379	1.229
SO-UMCG033	224	2350	1650	628						SO-UMCG033										SO-UMCG033	0.113	1.2	0.458	0.283
SO-AUMC002	2700	9390	10100	7780						SO-AUMC002										SO-AUMC002	3.113	6.164	5.756	3.364
SO-EMC010	5620	22900	19900	13900						SO-EMC010										SO-EMC010	0.182	1.499	1.409	0.253
SO-LUMC014	1430	10800								SO-LUMC014	3566	16903								SO-LUMC014	0.123	3.151
SO-LUMC025	4800	6090	4240	3580						SO-LUMC025										SO-LUMC025	0.294	1.732	1.474	1.355
SO-UMCG043	543		3340	3060						SO-UMCG043	1777		16071	6260						SO-UMCG043	0.063		0.145	0.106
SO-EMC063	995	4470								SO-EMC063										SO-EMC063	0.01	0.275
SO-EMC076					1550	7760	9510	6260		SO-EMC076										SO-EMC076					0.788			0.658
SO-EMC094					1780	10500	7980	5320		SO-EMC094										SO-EMC094					0.758	1.249	3.644	1.928
SO-EMC196					1450	2680	5000	2980		SO-EMC196										SO-EMC196					0.748	1.602	1.118	2.189
SO-EMC019					2040	7060	8820	5920		SO-EMC019					2775	9648	8758	3268		SO-EMC019					0.031	0.262	0.045	0.18
SO-LUMC003					6690	7850	6640	4920		SO-LUMC003										SO-LUMC003					0.187	1.083	0.902	0.569
SO-UMCG009					3340	12700	10000	12900		SO-UMCG009										SO-UMCG009					0.049	0.303	0.218	0.083
SO-UMCG001					2130	5820	5150	3440		SO-UMCG001					7429	11574	39617	3246		SO-UMCG001					0.877	1.883	1.343	0.827
SO-UMCG008					437	2440	1830	1760		SO-UMCG008										SO-UMCG008					0.139	0.622	0.564	0.225
SO-UMCG010					1770	3070	5100	1730		SO-UMCG010					4456	8987	6967	5049		SO-UMCG010					0.17	1.131	1	0.653
SO-UMCG012					204	1490	2250	1540		SO-UMCG012										SO-UMCG012					0.302	0.754	0.522	0.206
SO-UMCG057					607	3660	1560	1840		SO-UMCG057										SO-UMCG057					0.262	1.091	1.015	1.339
SO-EMC240					4850	16000	12100	5180		SO-EMC240										SO-EMC240					0.01	0.242	0.139	0.117
SO-EMC051					8530	16500	21300	12900		SO-EMC051										SO-EMC051					0.472	3.23	0.583	0.186
SO-LUMC029					5520	18300	21200	13000		SO-LUMC029										SO-LUMC029					0.62	2.873	4.8	3.229
SO-EMC012					2980	8490		19100		SO-EMC012										SO-EMC012					0.067	2.503		0.229
SO-EMC111					2460	9170	11700	8500		SO-EMC111										SO-EMC111						1.579
SO-EMC023					3160	10800	9580	5820		SO-EMC023										SO-EMC023					0.161	1.237	0.542	0.073
SO-UMCG034					4130	12000	36100	37400		SO-UMCG034										SO-UMCG034					1.342	2.734	3.021	3.997
[truncated: 5 more columns]
